# Supplementary material for: Zinc-Dependent Transcriptional Regulation in Paracoccus denitrificans
Source: Front Microbiol. 2017 Apr 11;8:569. doi: 10.3389/fmicb.2017.00569 (PMC5387054; doi:10.3389/fmicb.2017.00569)
Supplement: Supplementary file 1 [file DataSheet1.XLSX]

## Sheet: 50-ZnV0-Zn-siggenes-poslog2FC.t
Genes upregulated in Zn-depelted (0uM) vs. Zn-Replete (50uM) conditions
gene id	baseMean	baseMeanA	baseMeanB	foldChange	log2FoldChange	pval	padj
Pden_1366	1798.7	1255.8	2341.6	1.86463	0.898892	3.77774e-06	0.000140572
Pden_1367	2229.66	1557.55	2901.77	1.86304	0.897655	3.5989e-06	0.000135342
Pden_4237	4272.65	492.744	8052.56	16.3423	4.03054	6.82127e-60	6.02829e-57
Pden_4173	819.899	546.7	1093.1	1.99945	0.999602	7.65606e-06	0.000276165
Pden_4140	8236.23	1314.27	15158.2	11.5336	3.52777	1.86947e-55	1.10143e-52
Pden_4676	377.891	250.197	505.584	2.02074	1.01489	6.00117e-08	2.98791e-06
Pden_2487	1277.24	207.261	2347.23	11.325	3.50144	4.0884e-05	0.00133819
Pden_1849	6176.21	3531.58	8820.83	2.4977	1.3206	1.99174e-05	0.000690274
Pden_1338	2053.45	289.952	3816.95	13.1641	3.71853	8.17293e-57	5.77826e-54
Pden_2984	1645	1246.73	2043.27	1.6389	0.712729	0.000243873	0.00689048
Pden_3007	1203.88	894.895	1512.87	1.69056	0.757497	9.20503e-05	0.00290534
Pden_1844	6673.57	2842.3	10504.8	3.6959	1.88593	8.15623e-08	3.89625e-06
Pden_3010	359.775	244.099	475.451	1.94778	0.961827	4.3392e-07	1.87062e-05
Pden_4446	2738.41	1944.92	3531.91	1.81597	0.860739	6.50401e-06	0.000237027
Pden_0318	482.258	223.922	740.594	3.30737	1.72568	3.58848e-17	5.51534e-15
Pden_5103	1188.44	740.758	1636.13	2.20872	1.14321	4.94658e-09	2.96375e-07
Pden_4447	8108.93	4521.51	11696.4	2.58683	1.37118	2.08968e-11	1.71791e-09
Pden_1596	304.247	82.9931	525.502	6.33187	2.66263	3.5631e-09	2.20975e-07
Pden_2979	298.289	179.639	416.94	2.32098	1.21474	6.5832e-08	3.18789e-06
Pden_0668	915.94	509.499	1322.38	2.59545	1.37599	5.23882e-12	4.87349e-10
Pden_0916	2696	777.373	4614.63	5.93619	2.56954	2.95545e-06	0.000116083
Pden_2363	350.783	270.65	430.915	1.59215	0.670974	0.00153305	0.0379038
Pden_0299	393.921	259.24	528.603	2.03905	1.02789	3.37293e-08	1.75343e-06
Pden_4827	2135.3	1575.53	2695.08	1.71059	0.774493	0.000132599	0.00407596
Pden_1629	483.506	275.122	691.89	2.51485	1.33047	8.43356e-13	8.5179e-11
Pden_4448	1364.17	850.326	1878.01	2.20858	1.14312	4.20452e-09	2.56258e-07
Pden_1845	4021.49	2403.27	5639.72	2.34669	1.23063	1.48098e-06	6.08752e-05
Pden_1735	573.47	407.711	739.228	1.81312	0.858472	1.60857e-06	6.53596e-05
Pden_1797	4023.26	2718.26	5328.26	1.96017	0.970979	3.05807e-05	0.00101984
Pden_2564	6066.07	4566.16	7565.99	1.65697	0.728547	0.00016562	0.0049616
Pden_1835	2778.78	737.232	4820.34	6.53843	2.70894	7.40152e-11	5.56689e-09
Pden_4220	2012.35	499.544	3525.16	7.05674	2.819	1.43701e-07	6.34978e-06
Pden_1341	1449.03	170.154	2727.91	16.032	4.00288	4.79972e-28	1.30515e-25
Pden_1344	1042.39	131.618	1953.16	14.8396	3.89138	1.41052e-38	5.54019e-36
Pden_0300	819.003	411.32	1226.69	2.98232	1.57643	8.31565e-18	1.46979e-15
Pden_0320	332.605	235.832	429.378	1.8207	0.864489	0.000647092	0.0170707
Pden_0319	891.513	120.869	1662.16	13.7517	3.78154	1.03556e-07	4.75416e-06
Pden_4203	277.824	157.652	397.995	2.52452	1.33601	1.96518e-10	1.41774e-08
Pden_5134	675.117	487.447	862.787	1.77001	0.82376	4.93821e-06	0.000181839
Pden_4087	422.864	305.123	540.605	1.77176	0.825185	3.002e-05	0.00101067
Pden_4137	1447.52	925.609	1969.43	2.12772	1.08931	2.79212e-08	1.51848e-06
Pden_4138	1327.97	792.971	1862.98	2.34936	1.23227	2.85786e-10	2.02051e-08
Pden_4238	710.219	485.572	934.866	1.92529	0.945076	6.12476e-08	3.00709e-06
Pden_3193	1005.69	763.4	1247.97	1.63475	0.709073	7.67953e-05	0.00244569
Pden_3013	250.901	141.493	360.308	2.54648	1.3485	1.23099e-08	7.01865e-07
Pden_3635	508.222	205.551	810.894	3.94498	1.98002	3.3539e-08	1.75343e-06
Pden_4204	244.375	158.267	330.483	2.08814	1.06222	1.43067e-05	0.000500733
Pden_2980	10845	7431.86	14258.1	1.9185	0.939982	3.54557e-06	0.00013477
Pden_4096	329.076	249.441	408.711	1.63851	0.712382	0.000785873	0.0202778
Pden_1843	1388.15	808.188	1968.12	2.43522	1.28405	4.20955e-05	0.00136521
Pden_1734	607.483	405.026	809.939	1.99972	0.999801	1.86287e-08	1.02894e-06
Pden_5129	381.035	184.72	577.349	3.12553	1.6441	2.78316e-13	2.98136e-11
Pden_1595	438.598	55.5439	821.652	14.7928	3.88683	1.7435e-11	1.46745e-09
Pden_1733	1507.23	818.874	2195.58	2.68122	1.42289	5.29767e-11	4.16161e-09
Pden_4139	857.728	495.491	1219.97	2.46214	1.29991	1.2366e-11	1.06619e-09
Pden_1846	1548.37	899.613	2197.12	2.44229	1.28824	2.78061e-05	0.00094514
Pden_1432	941.569	726.399	1156.74	1.59243	0.671229	0.000489838	0.0133198
Pden_1343	519.471	76.1523	962.789	12.6429	3.66026	2.94798e-17	4.88715e-15
Pden_0654	2950.62	2038.55	3862.69	1.89482	0.922063	0.000169674	0.00504032
Pden_5130	295.519	177.919	413.118	2.32194	1.21533	1.34409e-07	6.01436e-06
Pden_0893	8130.87	2434.44	13827.3	5.67988	2.50586	7.39135e-07	3.11053e-05
Pden_1598	3104.57	243.697	5965.44	24.479	4.61347	4.52649e-84	1.60011e-80
Pden_0917	604.707	239.798	969.616	4.04347	2.01559	4.77914e-08	2.41346e-06
Pden_2484	2180.11	300.069	4060.16	13.5307	3.75817	4.67376e-49	2.36025e-46
Pden_4677	597.448	256.173	938.724	3.66442	1.87358	7.76192e-23	1.7149e-20
Pden_3017	422.49	294.162	550.819	1.8725	0.904968	0.00069062	0.018084
Pden_0725	1289.75	835.865	1743.64	2.08602	1.06076	3.22812e-08	1.729e-06
Pden_4226	851.07	208.521	1493.62	7.16291	2.84055	2.61882e-46	1.15719e-43
Pden_2382	1118.08	648.521	1587.65	2.4481	1.29166	6.74341e-12	6.1123e-10
Pden_3014	866.437	482.594	1250.28	2.59075	1.37337	1.49327e-13	1.6496e-11
Pden_2046	4861.62	2544.91	7178.32	2.82065	1.49603	3.06736e-11	2.46434e-09
Pden_2173	348.325	261.715	434.934	1.66186	0.732799	0.000445021	0.0121949
Pden_4221	1110.99	213.538	2008.43	9.40549	3.2335	1.74028e-06	6.9908e-05
Pden_3981	4149.44	3145.18	5153.69	1.6386	0.712465	0.000190997	0.00557995
Pden_1342	650.376	93.1566	1207.6	12.9631	3.69634	2.45599e-18	4.56943e-16
Pden_1138	316.895	137.798	495.992	3.59943	1.84777	9.1878e-13	9.02191e-11
Pden_2386	1967.63	1231.77	2703.49	2.1948	1.13409	1.02621e-08	5.947e-07
Pden_4228	1150.57	276.358	2024.78	7.32666	2.87315	8.14635e-11	5.99945e-09
Pden_4707	382.3	297.888	466.712	1.56673	0.647761	0.00201562	0.0484708
Pden_4161	735.868	226.028	1245.71	5.5113	2.46239	1.99607e-16	2.82245e-14
Pden_1711	282.393	195.297	369.49	1.89194	0.919867	0.000148529	0.00452631
Pden_3008	319.993	195.044	444.941	2.28124	1.18982	0.000102607	0.00320989
Pden_1689	888.66	346.036	1431.28	4.13623	2.04832	3.34028e-25	7.87193e-23
Pden_2983	1575.71	1243.66	1907.75	1.53399	0.617286	0.00153331	0.0379038
Pden_0615	6174	4071.84	8276.16	2.03254	1.02328	0.0019723	0.0477539
Pden_2610	12247	3884.82	20609.2	5.30505	2.40737	4.56902e-29	1.34596e-26
Pden_4141	1725.87	666.864	2784.88	4.17608	2.06215	2.70283e-19	5.30806e-17
Pden_2563	990.58	613.609	1367.55	2.2287	1.1562	5.44844e-09	3.21004e-07
Pden_2982	3251.22	2397.8	4104.64	1.71183	0.775542	4.52982e-05	0.00145572
Pden_0669	432.518	234.566	630.47	2.68782	1.42643	4.42123e-10	3.06452e-08
Pden_4222	1791.34	150.235	3432.44	22.8472	4.51394	1.43609e-82	2.53829e-79
Pden_0726	912.045	534.367	1289.72	2.41355	1.27116	1.68289e-12	1.60785e-10
Pden_1599	233.478	84.0813	382.874	4.55362	2.18701	9.8852e-12	8.73605e-10
Pden_2713	1782.55	1334.23	2230.87	1.67203	0.741597	0.000767738	0.0199555
Pden_1847	4616.84	2674.19	6559.48	2.45288	1.29448	2.44827e-06	9.72429e-05
Pden_1340	205.65	42.9212	368.379	8.58268	3.10143	4.54238e-30	1.45976e-27
Pden_3947	902.044	709.895	1094.19	1.54135	0.62419	0.00061571	0.0163649
Pden_4202	503.704	209.103	798.305	3.81775	1.93272	1.29969e-14	1.58428e-12
Pden_3487	380.221	295.842	464.6	1.57043	0.651161	0.00140304	0.0351755
Pden_1339	717.576	124.015	1311.14	10.5724	3.40223	4.26445e-65	5.02494e-62
Pden_1842	2992.93	1941.95	4043.91	2.0824	1.05825	4.0741e-05	0.00133819
Pden_4375	4450.13	3349.17	5551.09	1.65745	0.728968	0.000153578	0.00464015
Pden_3012	259.879	189.732	330.026	1.73943	0.798613	0.000381739	0.0106256
Pden_1851	5814.51	2141.99	9487.04	4.42907	2.147	1.57056e-09	1.02813e-07
Pden_2384	935.718	750.389	1121.05	1.49395	0.579137	0.00111292	0.0283033
Pden_3520	656.977	205.172	1108.78	5.40415	2.43407	1.70864e-34	6.04003e-32
Pden_2981	7346.49	5174.53	9518.46	1.83949	0.879302	8.77344e-06	0.000313274
Pden_4373	1852.89	836.022	2869.76	3.43264	1.77932	8.50092e-16	1.11299e-13
Pden_4240	1108.29	600.214	1616.36	2.69298	1.4292	4.21947e-14	4.81156e-12
Pden_1848	22732.1	12260.2	33203.9	2.70827	1.43737	1.38548e-05	0.000489768
Pden_1368	8047.91	5100.85	10995	2.15551	1.10803	3.69508e-08	1.89306e-06
Pden_2001	3998.97	2825.78	5172.15	1.83034	0.872115	0.000181429	0.0053446
Pden_4169	1181.54	298.216	2064.87	6.92407	2.79162	1.32062e-08	7.41013e-07
Pden_4227	1398.16	239.251	2557.06	10.6878	3.41789	7.57676e-07	3.15104e-05
Pden_4422	991.333	617.391	1365.28	2.21137	1.14494	0.000245601	0.00689048
Pden_4105	881.117	207.459	1554.78	7.49437	2.90581	8.65077e-08	4.05034e-06
Pden_0727	2097.74	1070.47	3125	2.91928	1.54561	8.25318e-15	1.04196e-12
Pden_1824	1451.52	807.065	2095.98	2.59704	1.37687	8.70795e-08	4.05034e-06
Pden_4830	532.114	428.202	636.026	1.48534	0.570795	0.00172726	0.0424018
Pden_2199	1861.92	1369.32	2354.51	1.71948	0.78197	0.00104842	0.0268563
Pden_1597	308.667	66.6201	550.714	8.26649	3.04727	6.03131e-17	8.88361e-15
Pden_3636	4698.66	822.694	8574.62	10.4226	3.38165	1.39447e-09	9.30085e-08
Pden_0804	586.899	342.05	831.749	2.43166	1.28194	1.2143e-07	5.50326e-06
Pden_1736	1165.39	697.499	1633.28	2.34163	1.22751	6.32947e-10	4.30282e-08
Pden_2566	3924.48	1407.4	6441.56	4.57694	2.19438	1.4029e-26	3.54233e-24
Pden_5109	4007.56	3144.56	4870.57	1.54889	0.631233	0.00125832	0.0317726
Pden_2916	6559.1	4224.93	8893.28	2.10495	1.07379	3.27885e-06	0.000127371
Pden_0655	14321.9	10152.2	18491.7	1.82144	0.865078	0.000108954	0.00337852
Pden_4229	445.448	153.226	737.671	4.81426	2.26731	7.56639e-21	1.57336e-18
Pden_4219	1551.53	856.419	2246.64	2.6233	1.39138	5.72154e-11	4.39688e-09
Pden_0296	1223.28	272.606	2173.96	7.97472	2.99543	3.04151e-17	4.88715e-15
Pden_4230	744.11	510.355	977.866	1.91605	0.938136	6.25294e-07	2.66315e-05
Pden_2483	1811.46	772.716	2850.2	3.68856	1.88306	2.26571e-14	2.66976e-12
Genes downregulated in Zn-depelted (0uM) vs. Zn-Replete (50uM) conditions
gene id	baseMean	baseMeanA	baseMeanB	foldChange	log2FoldChange	pval	padj
Pden_0076	265.958	341.29	190.626	0.558545	-0.840255	0.000234593	0.00668779
Pden_2282	5184.14	6591.24	3777.03	0.573039	-0.803295	0.000194991	0.00564995
Pden_0317	3553.72	4344.75	2762.69	0.635868	-0.6532	0.000509214	0.013741
Pden_0071	378.497	492.679	264.315	0.536485	-0.898389	2.22e-05	0.000763516
Pden_4788	8834.64	11824.6	5844.64	0.494277	-1.01661	3.78e-07	1.65e-05
Pden_4789	447.414	654.445	240.383	0.367309	-1.44493	3.89e-13	4.05e-11
Pden_0542	666.281	820.246	512.317	0.624589	-0.67902	0.00174216	0.0424726
Pden_0066	882.877	1204.54	561.214	0.465915	-1.10186	2.87e-09	1.81e-07
Pden_0212	501.429	609.584	393.274	0.645151	-0.632292	0.000438774	0.0121177
Pden_2880	10881.9	13637.8	8125.98	0.595845	-0.746992	0.00021501	0.00617936
Pden_4444	2228.19	3353.07	1103.31	0.329043	-1.60365	3.89e-16	5.29e-14
Pden_3290	513.657	641.254	386.059	0.602038	-0.732073	0.000602955	0.0161473
Pden_4443	1765.77	2423.78	1107.77	0.457043	-1.1296	2.68e-09	1.72e-07
Pden_0886	598.574	792.899	404.25	0.509837	-0.971891	3.43e-06	0.000131945
