# Supplementary material for: Zinc-Dependent Transcriptional Regulation in Paracoccus denitrificans
Source: Front Microbiol. 2017 Apr 11;8:569. doi: 10.3389/fmicb.2017.00569 (PMC5387054; doi:10.3389/fmicb.2017.00569)
Supplement: Supplementary file 2 [file DataSheet2.XLSX]

## Sheet: 50-ZnVTPEN-siggenes-poslog2FC.t
Genes upregulated in TPEN media vs. Zn-Replete (50uM) conditions
gene id	baseMean	baseMeanA	baseMeanB	foldChange	log2FoldChange	pval	padj
Pden_2152	11186.9	8173.4	14200.4	1.73739	0.79692	0.00155111	0.0065121
Pden_1395	3713.03	2562.03	4864.03	1.89851	0.924865	0.000101255	0.000628371
Pden_0608	2145.61	970.596	3320.63	3.42123	1.77451	2.5934e-15	1.66685e-13
Pden_3849	482.682	309.763	655.601	2.11646	1.08165	1.6175e-07	2.21623e-06
Pden_3321	345.941	204.698	487.184	2.38002	1.25097	5.89702e-07	7.04255e-06
Pden_0672	263.768	202.439	325.097	1.6059	0.683385	0.0158437	0.0435756
Pden_3586	1611.8	1011.74	2211.86	2.18619	1.12842	2.49404e-07	3.20598e-06
Pden_4162	522.386	225.28	819.493	3.63767	1.86301	7.12096e-20	7.19217e-18
Pden_2052	896.677	525.113	1268.24	2.41517	1.27213	2.94768e-06	3.1012e-05
Pden_2356	362.741	280.45	445.033	1.58685	0.666169	0.00778429	0.0251991
Pden_3068	630.834	511.631	750.038	1.46597	0.55186	0.00425315	0.0152484
Pden_0298	337.017	205.346	468.688	2.28242	1.19057	0.000494795	0.00245315
Pden_2047	2105.96	1441.65	2770.27	1.92159	0.942303	0.000313448	0.00164397
Pden_3325	790.824	565.469	1016.18	1.79706	0.845636	7.26762e-06	6.74305e-05
Pden_4515	947.824	546.369	1349.28	2.46954	1.30424	8.81745e-12	3.4633e-10
Pden_0449	1805.39	1298.02	2312.77	1.78177	0.833315	0.000569238	0.00277936
Pden_4132	2255.7	1244.21	3267.19	2.62591	1.39282	7.06655e-10	1.89396e-08
Pden_1062	303.765	156.841	450.69	2.87355	1.52283	1.91393e-08	3.31653e-07
Pden_4779	918.759	253.628	1583.89	6.24494	2.64269	2.63418e-27	4.04863e-25
Pden_3040	437.384	264.579	610.189	2.30627	1.20556	1.52441e-08	2.70793e-07
Pden_1355	3342.19	1949.22	4735.17	2.42926	1.28052	5.68698e-08	8.93488e-07
Pden_4064	354.812	238.324	471.301	1.97756	0.983723	0.000246925	0.00133672
Pden_1937	9055.06	7076.21	11033.9	1.5593	0.640895	0.0180713	0.0485058
Pden_1900	2280.21	1800.56	2759.86	1.53278	0.616149	0.0078766	0.0253817
Pden_4620	245.711	180.05	311.371	1.72936	0.790236	0.0119384	0.034448
Pden_2732	1427.54	1101.92	1753.15	1.591	0.669932	0.00185974	0.00760022
Pden_0070	385.584	254.821	516.347	2.02631	1.01885	3.77026e-05	0.000278244
Pden_1985	328.716	196.474	460.958	2.34615	1.2303	1.35308e-06	1.49007e-05
Pden_1083	287.898	120.218	455.579	3.78962	1.92205	1.80414e-10	5.49795e-09
Pden_2930	337.946	237.951	437.941	1.84047	0.880075	0.000342401	0.00176441
Pden_2524	7478.25	4792.84	10163.7	2.12059	1.08447	9.05863e-06	8.06606e-05
Pden_4140	4833.46	1314.27	8352.64	6.35535	2.66797	1.45403e-26	2.14166e-24
Pden_4544	405.327	141.407	669.247	4.73275	2.24268	2.28664e-19	2.13191e-17
Pden_2908	349.477	247.205	451.748	1.82742	0.869808	0.000214522	0.00117937
Pden_2906	493.023	349.87	636.176	1.81832	0.862606	0.000348795	0.00178954
Pden_4676	399.045	250.197	547.893	2.18985	1.13083	1.74997e-07	2.35215e-06
Pden_0932	4578.79	2845.7	6311.88	2.21804	1.14929	2.50835e-05	0.000194879
Pden_2691	1833.48	1446.1	2220.86	1.53576	0.618949	0.0171785	0.0467124
Pden_3322	332.324	206.786	457.862	2.21418	1.14677	7.63257e-06	6.98993e-05
Pden_4777	517.704	191.329	844.08	4.41167	2.14132	8.97542e-22	1.0576e-19
Pden_0607	776.311	395.398	1157.22	2.92673	1.54929	6.29999e-17	5.06147e-15
EBG00001178086	9018.78	6015.03	12022.5	1.99875	0.999097	0.00437341	0.015569
Pden_0958	7135.42	5148.25	9122.58	1.77198	0.825361	0.00148944	0.00629805
Pden_1338	1568.03	289.952	2846.1	9.81576	3.2951	8.81096e-40	3.11468e-37
Pden_1254	1512.92	937.689	2088.15	2.22691	1.15504	0.000202012	0.00112459
Pden_2984	1561.03	1246.73	1875.32	1.5042	0.588992	0.0155018	0.0429795
Pden_2264	4949.47	3470.01	6428.94	1.85271	0.88964	0.000209381	0.0011547
Pden_2649	252.844	182.246	323.442	1.77475	0.827619	0.0180704	0.0485058
Pden_2644	463.55	328.397	598.703	1.82311	0.866399	3.0616e-05	0.000231256
Pden_3007	1134.32	894.895	1373.75	1.53509	0.618325	0.00490421	0.0171189
Pden_2710	657.925	529.122	786.728	1.48686	0.572265	0.00230679	0.00896686
Pden_4686	1036.28	852.713	1219.85	1.43055	0.516574	0.00980995	0.0298435
Pden_3010	406.247	244.099	568.395	2.32854	1.21942	4.29625e-09	9.14895e-08
Pden_1485	264.027	181.981	346.072	1.9017	0.927287	0.000981661	0.00443038
Pden_1986	1708.19	1164.65	2251.73	1.9334	0.951142	3.46869e-05	0.000258979
Pden_1529	812.092	593.05	1031.13	1.7387	0.798008	0.000109632	0.000666346
Pden_0623	13671.7	7412.07	19931.3	2.68903	1.42709	0.000644078	0.00308094
Pden_0026	290.628	211.948	369.307	1.74244	0.801109	0.0133452	0.0378615
Pden_2733	886.006	612.859	1159.15	1.89139	0.919443	8.69654e-05	0.000549951
Pden_2265	2823.51	1306.27	4340.74	3.323	1.73249	4.42322e-07	5.44811e-06
Pden_4446	3020.29	1944.92	4095.67	2.10583	1.07439	7.92231e-06	7.14605e-05
Pden_4776	607.329	324.755	889.903	2.74022	1.45429	7.0699e-05	0.000464537
Pden_4772	410.587	282.831	538.344	1.90341	0.928588	0.000177494	0.001012
Pden_3897	1920.53	1465.63	2375.44	1.62077	0.696677	0.00224949	0.00883551
Pden_0027	497.257	342.398	652.116	1.90456	0.929456	3.84964e-06	3.8551e-05
Pden_0318	332.556	223.922	441.19	1.97028	0.978401	1.33616e-06	1.47604e-05
Pden_2707	2919.48	2153.48	3685.49	1.71141	0.775188	0.00579442	0.0196955
Pden_3933	572.106	460.843	683.368	1.48286	0.568387	0.0030726	0.0114333
Pden_0029	286.172	199.4	372.943	1.87032	0.903287	0.00180853	0.00742527
Pden_4758	1901.36	539.784	3262.93	6.04489	2.59572	1.41579e-14	7.82e-13
Pden_1078	24452.3	3006.04	45898.5	15.2687	3.93251	1.33599e-07	1.8891e-06
Pden_0323	566.166	449.78	682.552	1.51752	0.601719	0.00164851	0.00685587
Pden_4773	747.402	379.717	1115.09	2.93662	1.55416	7.92433e-06	7.14605e-05
Pden_5114	3010.77	1337.94	4683.61	3.50061	1.80761	8.9647e-14	4.52717e-12
Pden_0447	4190.24	2681.73	5698.74	2.12502	1.08748	5.06885e-06	4.96354e-05
Pden_1525	4091.2	2569.64	5612.77	2.18426	1.12715	2.20126e-06	2.3509e-05
Pden_4001	1447.04	1059.7	1834.39	1.73106	0.791653	0.00209932	0.0083477
Pden_1528	2832.88	1672.84	3992.92	2.38691	1.25514	9.87325e-08	1.44223e-06
Pden_4447	8651.33	4521.51	12781.2	2.82675	1.49914	7.18446e-10	1.90955e-08
Pden_2544	1555.07	1105.83	2004.3	1.81247	0.857961	0.00481871	0.0168822
Pden_3050	592.086	477.471	706.701	1.48009	0.565685	0.00281691	0.0106386
Pden_3895	680.045	470.486	889.604	1.89082	0.919013	0.00249981	0.00961571
Pden_4471	2073.69	1607.19	2540.19	1.58051	0.660393	0.0161637	0.044328
Pden_4751	269.892	159.707	380.076	2.37983	1.25086	0.00566895	0.0193247
Pden_4548	888.516	320.083	1456.95	4.55179	2.18643	5.61494e-29	1.04467e-26
Pden_1596	288.227	82.9931	493.461	5.9458	2.57187	0.0118542	0.0342358
Pden_4004	258.697	194.945	322.449	1.65405	0.726002	0.0117995	0.0341863
Pden_2858	473.803	263.938	683.668	2.59026	1.3731	6.60781e-11	2.22463e-09
Pden_5086	415.891	303.466	528.316	1.74094	0.799865	0.000225054	0.00122773
Pden_1719	775.654	502.624	1048.68	2.08642	1.06103	9.62255e-09	1.77165e-07
Pden_0454	372.121	295.101	449.141	1.52199	0.605959	0.00776821	0.0251932
Pden_2223	483.275	399.352	567.198	1.4203	0.506193	0.0142707	0.0400691
Pden_3475	1295.85	361.456	2230.24	6.17016	2.62531	6.92502e-15	4.01311e-13
Pden_0602	3659.44	1335.33	5983.55	4.48093	2.1638	3.23408e-09	7.17233e-08
Pden_3314	1035.35	823.433	1247.27	1.51472	0.599054	0.00377904	0.0137155
Pden_4207	419.112	266.888	571.336	2.14073	1.09811	1.71843e-05	0.00013806
Pden_1766	12450.5	9729.55	15171.5	1.55932	0.64092	0.0102974	0.0309272
Pden_4005	308.666	203.236	414.097	2.03752	1.02681	0.000150564	0.000885598
Pden_0516	1146.22	443.284	1849.16	4.17151	2.06057	1.93728e-24	2.73931e-22
Pden_0606	494.62	318.812	670.428	2.1029	1.07238	1.63171e-07	2.22706e-06
Pden_0841	406.708	300.214	513.203	1.70946	0.773537	0.00226796	0.00887151
Pden_4390	802.981	581.785	1024.18	1.7604	0.815906	7.14528e-05	0.000466886
Pden_4750	690.942	560.616	821.268	1.46494	0.55084	0.00342553	0.0125484
Pden_2482	819.114	467.167	1171.06	2.50673	1.32581	3.56406e-12	1.57487e-10
Pden_1487	553.215	410.802	695.629	1.69334	0.759874	8.38607e-05	0.000532222
Pden_4521	16189.6	11351	21028.2	1.85255	0.889511	0.000557373	0.00273655
Pden_1425	756.142	535.065	977.219	1.82636	0.868968	0.0109526	0.03232
Pden_0612	1191.05	727.139	1654.96	2.27598	1.18649	1.27204e-05	0.000107319
Pden_1523	609.693	392.571	826.815	2.10615	1.07461	1.4235e-08	2.55435e-07
Pden_0063	679.136	490.568	867.703	1.76877	0.822749	1.40299e-05	0.000116971
Pden_1079	11682.9	2091.77	21274.1	10.1704	3.3463	1.8199e-07	2.42768e-06
Pden_0327	859.941	633.21	1086.67	1.71613	0.77916	6.53238e-05	0.000438062
Pden_3148	417.022	341.237	492.807	1.44418	0.530246	0.012779	0.0364893
Pden_2619	1464.57	1050.66	1878.48	1.78791	0.838276	0.00014548	0.000858548
Pden_0299	423.666	259.24	588.092	2.26852	1.18175	4.92015e-09	1.01712e-07
Pden_0601	1395.01	524.509	2265.51	4.31929	2.11079	9.13679e-11	2.99061e-09
Pden_0824	287.546	207.245	367.846	1.77494	0.82777	0.00203439	0.00816806
Pden_0249	441.405	339.32	543.489	1.6017	0.679604	0.00135824	0.0058269
Pden_2420	293.637	176.074	411.201	2.33539	1.22366	1.11257e-05	9.71099e-05
Pden_3922	676.459	564.04	788.878	1.39862	0.484005	0.0101925	0.0307427
Pden_2948	2850.57	2135	3566.14	1.67032	0.740128	0.00159991	0.0066931
Pden_2836	3080.2	2395.81	3764.59	1.57132	0.651979	0.00591966	0.0200057
Pden_0957	5904.01	4505.92	7302.1	1.62056	0.696489	0.0107491	0.0318776
Pden_0843	241.543	185.125	297.961	1.60951	0.686619	0.0177514	0.0478288
Pden_1949	2059.37	1494.63	2624.12	1.75571	0.812051	0.00225578	0.00885036
Pden_4587	303.128	156.816	449.44	2.86603	1.51906	4.80049e-09	1.00413e-07
Pden_3772	2137.82	1587.29	2688.36	1.69368	0.760162	0.0136937	0.0387257
Pden_0832	2040.49	1424.61	2656.38	1.86463	0.898891	0.0176908	0.0477884
Pden_0028	382.007	269.936	494.077	1.83035	0.872118	0.000104315	0.000642429
Pden_4942	360.328	259.97	460.685	1.77207	0.825435	0.00739482	0.0240485
Pden_1991	713.801	595.606	831.997	1.39689	0.482221	0.00996012	0.0301502
Pden_4542	322.039	255.956	388.122	1.51636	0.600617	0.0118477	0.0342358
Pden_4448	1050.9	850.326	1251.48	1.47176	0.557545	0.012256	0.0352236
Pden_3470	1232.59	835.574	1629.61	1.95029	0.963689	0.000584656	0.00283118
Pden_0816	3109.92	2174.8	4045.05	1.85996	0.895275	0.00015157	0.000889816
Pden_4371	650.853	519.237	782.47	1.50696	0.591643	0.00217927	0.00861714
Pden_2869	496.315	407.464	585.165	1.43611	0.522171	0.00913459	0.0283252
Pden_3313	310.105	227.697	392.513	1.72384	0.785623	0.00129791	0.00559528
Pden_2087	2198.36	1636.91	2759.8	1.68598	0.75359	0.00331264	0.0122236
Pden_1527	6245.61	3767.68	8723.54	2.31536	1.21124	5.20595e-07	6.2809e-06
Pden_4757	2713.83	740.779	4686.88	6.32697	2.66151	1.07065e-15	7.42107e-14
Pden_4260	329.788	233.433	426.144	1.82555	0.868333	0.00442447	0.0157191
Pden_0110	747.853	615.32	880.386	1.43078	0.5168	0.0095046	0.0290647
Pden_2953	1142.09	928.598	1355.57	1.45981	0.545778	0.00791534	0.0254602
Pden_3057	366.691	290.421	442.962	1.52524	0.609038	0.00912921	0.0283252
Pden_4954	407.425	261.933	552.917	2.11091	1.07787	4.82511e-07	5.84136e-06
Pden_0467	324.2	258.489	389.911	1.50842	0.593039	0.0187394	0.0494548
Pden_1735	677.671	407.711	947.63	2.32427	1.21678	1.11832e-10	3.5615e-09
Pden_2754	3182.27	2202.45	4162.09	1.88975	0.918197	0.00171808	0.0070951
Pden_4206	237.02	169.868	304.173	1.79065	0.84048	0.00479324	0.0168152
Pden_0829	23225.8	10649.9	35801.7	3.3617	1.74919	0.000208181	0.00114987
Pden_2777	513.453	370.907	655.999	1.76864	0.822637	2.1945e-05	0.000172008
Pden_3367	237.047	178.454	295.64	1.65668	0.728293	0.0152416	0.0424055
Pden_0959	27108.9	16942.9	37274.8	2.20003	1.13752	0.000215727	0.00118415
Pden_1245	2478.11	1862.26	3093.96	1.66141	0.732404	0.0152673	0.0424291
Pden_0800	697.119	425.78	968.458	2.27455	1.18558	2.05624e-10	6.21264e-09
Pden_0801	538.718	338.354	739.082	2.18435	1.1272	8.55527e-09	1.59173e-07
Pden_5116	359.414	287.088	431.74	1.50386	0.58867	0.0083354	0.0265456
Pden_4549	848.454	304.302	1392.61	4.5764	2.19421	1.87693e-29	3.90291e-27
Pden_2086	4152.59	3075.38	5229.81	1.70054	0.765994	0.00256872	0.00981517
Pden_4786	44615.2	4536.06	84694.3	18.6713	4.22275	3.43677e-08	5.75781e-07
Pden_1341	782.311	170.154	1394.47	8.19532	3.0348	2.2887e-11	8.17229e-10
Pden_4754	7776.36	496.486	15056.2	30.3256	4.92246	3.54742e-16	2.61253e-14
Pden_2810	2840.98	579.482	5102.48	8.80523	3.13836	3.99237e-29	7.84057e-27
Pden_2365	664.137	468.871	859.403	1.83292	0.874144	5.06641e-06	4.96354e-05
Pden_4778	665.366	204.846	1125.89	5.49626	2.45845	1.68055e-33	4.95061e-31
Pden_2832	14012.8	8313.49	19712.2	2.37111	1.24556	7.66488e-06	7.00138e-05
Pden_4824	1188.7	844.778	1532.63	1.81424	0.859363	3.24368e-05	0.000243966
Pden_1344	661.049	131.618	1190.48	9.04494	3.17711	3.89843e-20	4.05323e-18
Pden_4209	858.096	595.592	1120.6	1.88149	0.911876	2.44994e-05	0.000191182
Pden_3894	1441.04	1119.77	1762.31	1.57382	0.654273	0.00259341	0.00988965
Pden_4186	716.488	436.838	996.137	2.28033	1.18924	0.000540497	0.00265738
Pden_2406	2571.39	1640.99	3501.79	2.13395	1.09353	0.00334807	0.0123286
Pden_0641	859.05	589.889	1128.21	1.91258	0.935524	7.84693e-05	0.000504344
Pden_0300	664.105	411.32	916.89	2.22914	1.15649	7.96898e-09	1.50644e-07
Pden_3039	2409.86	1392.01	3427.72	2.46243	1.30008	9.96638e-08	1.44984e-06
Pden_3318	446.783	327.733	565.834	1.72651	0.787859	0.000210478	0.00115894
Pden_2441	541.124	399.474	682.775	1.70918	0.773307	6.29305e-05	0.000426708
Pden_3672	4436.62	2788.58	6084.67	2.18199	1.12565	0.000643565	0.00308094
Pden_4348	574.513	384.106	764.92	1.99143	0.993806	2.33461e-07	3.0443e-06
Pden_4823	1070.28	849.883	1290.67	1.51864	0.602783	0.00301182	0.0112664
Pden_0817	892.748	634.645	1150.85	1.81338	0.858678	0.00723852	0.0237367
Pden_0206	436.011	330.39	541.631	1.63937	0.713139	0.000498343	0.00246728
Pden_2455	577.369	374.273	780.465	2.08528	1.06024	0.000573637	0.00278928
Pden_4203	315.41	157.652	473.167	3.00134	1.58561	6.16583e-12	2.50531e-10
Pden_3315	993.881	762.468	1225.29	1.60701	0.68438	0.00152334	0.00641838
Pden_4370	1251.92	432.567	2071.28	4.78833	2.25952	5.49794e-14	2.85812e-12
Pden_4427	1701.15	1127.46	2274.84	2.01766	1.01269	3.5213e-06	3.61603e-05
Pden_5134	689.254	487.447	891.062	1.82802	0.870281	7.84719e-06	7.11277e-05
Pden_0080	2538.5	1666.1	3410.9	2.04723	1.03368	7.14241e-06	6.66185e-05
Pden_3316	784.926	587.907	981.945	1.67024	0.740053	0.000102077	0.000630841
Pden_4621	464.32	328.078	600.561	1.83055	0.872274	2.7085e-05	0.000208596
Pden_0514	1282.43	429.346	2135.51	4.97386	2.31437	2.38555e-30	5.5762e-28
Pden_2089	3198.48	2110.47	4286.5	2.03106	1.02224	1.48457e-05	0.000121337
Pden_4137	1307.57	925.609	1689.53	1.82532	0.868146	0.000273219	0.00145895
Pden_4760	2438.74	724.12	4153.37	5.73575	2.51998	2.28449e-27	3.67076e-25
Pden_0277	851.148	583.831	1118.47	1.91574	0.937899	0.000189958	0.00106757
Pden_4752	569.436	240.849	898.023	3.72858	1.89862	1.47518e-07	2.06117e-06
Pden_2947	1450.38	1161.99	1738.77	1.49637	0.581467	0.00669637	0.0222897
Pden_2709	2488.31	1527.88	3448.73	2.2572	1.17453	2.90479e-07	3.68044e-06
Pden_4138	1200.14	792.971	1607.31	2.02695	1.01931	9.36519e-06	8.29723e-05
Pden_0391	643.557	380.655	906.459	2.38131	1.25176	4.18805e-07	5.17649e-06
Pden_0590	3550.44	2249.1	4851.77	2.15721	1.10916	6.18947e-06	5.89751e-05
Pden_1191	667.501	510.728	824.275	1.61392	0.690571	0.000264164	0.00141488
Pden_3013	210.448	141.493	279.403	1.97468	0.981619	0.00037248	0.00188911
Pden_4190	64203.6	26988.8	101418	3.7578	1.90989	0.000229983	0.00124883
Pden_2545	1284.63	885.958	1683.31	1.89999	0.925993	0.000178858	0.00101487
Pden_0851	1615.56	1236.31	1994.81	1.61352	0.690213	0.00951518	0.0290719
Pden_2180	1056.09	849.404	1262.78	1.48667	0.57208	0.00585617	0.0198291
Pden_0560	14027.7	10278.5	17776.8	1.72951	0.790361	0.0130811	0.0372916
Pden_3468	308.783	242.619	374.947	1.54542	0.627995	0.0131659	0.037473
Pden_0974	518.741	395.154	642.328	1.62552	0.700897	0.000370201	0.00188026
Pden_4204	306.588	158.267	454.91	2.87433	1.52322	1.64501e-07	2.23658e-06
Pden_2871	2446.52	1958.57	2934.47	1.49827	0.583299	0.0135875	0.0384564
Pden_4614	287.018	193.271	380.765	1.97011	0.978273	0.000106711	0.000653764
Pden_3813	1866.97	1425.74	2308.19	1.61894	0.695049	0.00734502	0.0239951
Pden_2980	11811.4	7431.86	16190.9	2.17858	1.12339	4.88761e-06	4.83969e-05
Pden_4257	382.752	255.82	509.685	1.99235	0.994475	7.54112e-06	6.94216e-05
Pden_2755	19354.5	13090.8	25618.2	1.95696	0.968615	0.000770362	0.00359265
Pden_3078	464.618	324.266	604.969	1.86565	0.899681	1.26647e-05	0.000107105
Pden_4593	693.677	567.51	819.844	1.44463	0.530704	0.00454772	0.0161407
Pden_0016	8642.34	6747.81	10536.9	1.56152	0.642955	0.0088722	0.0277551
Pden_2085	2593.98	2044.93	3143.03	1.53699	0.620107	0.0184283	0.049045
Pden_4853	279.394	222.477	336.31	1.51166	0.596134	0.0177251	0.0477943
Pden_3599	378.801	220.049	537.553	2.44287	1.28858	3.36369e-07	4.24665e-06
Pden_0187	365.735	298.039	433.432	1.45428	0.540305	0.0162465	0.044417
Pden_0446	1172.6	917.311	1427.9	1.55661	0.63841	0.00182797	0.00747904
Pden_3449	464.57	320.054	609.085	1.90307	0.928328	6.90484e-06	6.47009e-05
Pden_2831	7341.21	4664.62	10017.8	2.14762	1.10274	4.48987e-05	0.000321941
Pden_1734	610.116	405.026	815.207	2.01273	1.00915	1.14364e-07	1.63675e-06
Pden_2078	1462.78	776.624	2148.94	2.76702	1.46834	5.32084e-12	2.21284e-10
Pden_0024	454.019	160.46	747.579	4.65899	2.22002	1.58089e-23	2.06979e-21
Pden_5129	267.438	184.72	350.156	1.8956	0.922656	5.15351e-05	0.000360746
Pden_0526	1874.48	967.916	2781.05	2.87323	1.52267	4.27524e-12	1.84304e-10
Pden_3053	885.965	734.208	1037.72	1.41339	0.499158	0.0105448	0.0314089
Pden_1218	508.004	324.87	691.138	2.12743	1.08911	0.000137036	0.000815526
Pden_0973	1087.59	696.59	1478.59	2.12261	1.08584	1.23811e-05	0.000105463
Pden_2362	288.311	188.624	387.999	2.057	1.04054	0.000175471	0.00100209
Pden_1595	287.773	55.5439	520.002	9.362	3.22682	0.000677906	0.00321233
Pden_3108	495.879	412.578	579.18	1.40381	0.489346	0.0109284	0.0323009
Pden_4825	358.805	270.122	447.489	1.65662	0.728244	0.0120419	0.0346647
Pden_2090	7543.33	4829.31	10257.4	2.12398	1.08677	7.3002e-06	6.75555e-05
Pden_3651	1493.96	1045.02	1942.89	1.85918	0.894669	0.000107112	0.00065509
Pden_3059	709.598	592.414	826.782	1.39562	0.480901	0.00898397	0.0280056
Pden_1242	2811.68	2219.2	3404.16	1.53396	0.617262	0.0114161	0.0334073
Pden_1813	931.372	743.626	1119.12	1.50495	0.589714	0.0027401	0.0104042
Pden_4071	3085.52	2400.98	3770.06	1.57022	0.650966	0.00664286	0.0221533
Pden_3983	456.434	367.361	545.506	1.48493	0.570395	0.00906772	0.0282169
Pden_1694	335.216	254.963	415.468	1.62952	0.704449	0.00253014	0.00971124
Pden_0831	2131.52	1408.87	2854.17	2.02585	1.01853	0.00855338	0.0270301
Pden_4655	696.119	580.52	811.717	1.39826	0.483631	0.00923925	0.0284501
Pden_2314	1534.03	1260.43	1807.64	1.43414	0.520189	0.0187331	0.0494548
Pden_4616	921.289	728.095	1114.48	1.53068	0.614176	0.00152666	0.00642469
Pden_2390	598.108	451.39	744.825	1.65007	0.722527	0.000108205	0.000659491
Pden_1733	1142.42	818.874	1465.96	1.79022	0.840134	0.000317031	0.00165785
Pden_2338	4061.58	2269.85	5853.32	2.57873	1.36666	2.34244e-07	3.0443e-06
Pden_1020	381.696	277.501	485.892	1.75096	0.808143	0.000248774	0.00134467
Pden_3914	1026.53	642.921	1410.15	2.19334	1.13313	6.62639e-09	1.29416e-07
Pden_4139	716.638	495.491	937.785	1.89264	0.920399	1.13431e-05	9.85206e-05
Pden_2337	682.879	549.498	816.259	1.48546	0.570913	0.00787422	0.0253817
Pden_3018	370.246	249.31	491.182	1.97017	0.978317	0.000485508	0.00241049
Pden_4389	735.853	560.164	911.542	1.62728	0.702459	0.000559038	0.00274091
Pden_2856	2792.88	1542.85	4042.92	2.62043	1.3898	1.61348e-09	3.82797e-08
Pden_1354	2483.33	1316.29	3650.38	2.77323	1.47157	1.5479e-10	4.84233e-09
Pden_1524	1354.9	909.861	1799.95	1.97826	0.984236	1.82364e-06	1.95944e-05
Pden_0295	347.911	260.919	434.903	1.66681	0.73709	0.00161993	0.0067529
Pden_4642	555.482	405.431	705.532	1.7402	0.799255	0.000344706	0.00177113
Pden_3796	1260.82	1007.75	1513.88	1.50225	0.587121	0.00523741	0.0180803
Pden_2825	1208.53	888.147	1528.91	1.72146	0.783632	0.000152298	0.000889816
Pden_3949	1803.47	737.028	2869.92	3.89391	1.96122	4.74462e-07	5.78353e-06
Pden_1933	6214.33	4598.03	7830.63	1.70304	0.768111	0.00151357	0.00639242
Pden_0468	509.474	377.664	641.283	1.69802	0.763857	0.000135847	0.000811182
Pden_1343	339.333	76.1523	602.513	7.91194	2.98403	4.1312e-05	0.000299258
Pden_4594	590.305	488.063	692.548	1.41897	0.504846	0.00738078	0.0240471
Pden_2865	1273.32	882.411	1664.22	1.88599	0.915323	1.0754e-05	9.43306e-05
Pden_3235	476.804	343.301	610.307	1.77776	0.830061	5.33697e-05	0.000371382
Pden_4656	535.454	434.127	636.781	1.46681	0.552678	0.0124029	0.0355303
Pden_2750	716.636	531.051	902.222	1.69894	0.764633	4.41319e-05	0.000317086
Pden_2349	3207.31	2474.54	3940.09	1.59225	0.671068	0.00464883	0.0164008
Pden_3896	2382.96	1814.51	2951.41	1.62656	0.701821	0.00672259	0.0223559
Pden_2684	2547.69	1279.14	3816.24	2.98345	1.57698	2.2773e-08	3.85179e-07
Pden_0828	990.125	780.893	1199.36	1.53588	0.619064	0.0112787	0.0330874
Pden_4502	9123.76	6243.73	12003.8	1.92254	0.94301	0.00146395	0.00620288
Pden_2053	398.728	256.073	541.383	2.11418	1.0801	1.19731e-06	1.33611e-05
Pden_2618	451.477	273.218	629.737	2.30489	1.2047	3.24806e-09	7.17233e-08
Pden_4870	646.958	523.301	770.615	1.47261	0.558371	0.00536536	0.0184141
Pden_0411	336.733	264.335	409.132	1.54778	0.630199	0.0100661	0.0304133
Pden_3096	780.746	646.25	915.242	1.41624	0.502061	0.00862681	0.0272041
Pden_2905	325.748	248.959	402.536	1.61687	0.693207	0.00479484	0.0168152
Pden_3323	281.488	190.146	372.83	1.96076	0.971413	0.000695603	0.00328738
Pden_5130	262.998	177.919	348.077	1.95637	0.96818	8.29801e-05	0.000528531
Pden_2091	1274.67	839.347	1710	2.0373	1.02666	2.95212e-05	0.000225136
Pden_4355	342.614	271.472	413.757	1.52413	0.607983	0.00912876	0.0283252
Pden_2604	15659.1	9359.2	21959	2.34625	1.23035	3.47259e-05	0.000258979
Pden_3175	588.859	451.387	726.332	1.60911	0.686265	0.000355959	0.00181313
Pden_4331	9760.3	5771.47	13749.1	2.38226	1.25233	0.00735541	0.0239951
Pden_4774	3069.93	1407.09	4732.78	3.36352	1.74997	8.48752e-06	7.59579e-05
Pden_0095	641.765	540.557	742.972	1.37446	0.458861	0.0142259	0.0399751
Pden_4547	1158.37	404.123	1912.61	4.73275	2.24268	1.19941e-28	2.11995e-26
Pden_4059	533.391	439.089	627.693	1.42953	0.515544	0.00651817	0.0217992
Pden_1718	551.719	456.515	646.922	1.41709	0.502928	0.0092115	0.0284142
Pden_4015	1268.21	914.365	1622.06	1.77397	0.826985	6.91476e-05	0.000457747
Pden_4722	996.288	492.456	1500.12	3.0462	1.60701	3.04981e-16	2.29385e-14
Pden_4242	275.822	211.501	340.143	1.60824	0.685479	0.0123086	0.0353172
Pden_2870	1288.22	927.914	1648.52	1.77659	0.829112	8.99077e-05	0.000565523
Pden_3637	675.943	548.559	803.326	1.46443	0.550339	0.00346965	0.0126916
Pden_0218	429.966	320.18	539.752	1.68578	0.753413	0.000302589	0.0015965
Pden_4358	314.505	192.87	436.14	2.26131	1.17716	0.000737867	0.00346856
Pden_0521	1363.53	965.101	1761.95	1.82567	0.868425	5.78428e-05	0.000398585
Pden_2751	816.263	590.907	1041.62	1.76275	0.817827	1.73792e-05	0.00013931
Pden_2333	1917.76	1431.33	2404.18	1.67968	0.748184	0.0127629	0.0364727
Pden_2874	282.699	191.311	374.086	1.95538	0.967447	0.000265859	0.0014218
Pden_0802	812.999	538.33	1087.67	2.02045	1.01468	4.37026e-05	0.000314641
Pden_1598	3486.09	243.697	6728.48	27.6101	4.78712	1.20853e-73	4.27216e-70
Pden_2617	1078.36	710.949	1445.77	2.03358	1.02402	2.4135e-07	3.11377e-06
Pden_2484	688.206	300.069	1076.34	3.58698	1.84277	1.10076e-14	6.17646e-13
Pden_4677	485.744	256.173	715.316	2.79232	1.48146	7.09049e-14	3.63259e-12
Pden_3017	440.222	294.162	586.283	1.99306	0.994989	0.00163175	0.00679417
Pden_4941	392.078	289.94	494.216	1.70455	0.769389	0.000973382	0.00440577
Pden_0852	2917.71	2150.56	3684.86	1.71344	0.776896	0.000942519	0.00429009
Pden_4785	14826.8	1768.9	27884.7	15.7639	3.97855	5.2983e-08	8.39888e-07
Pden_3014	832.118	482.594	1181.64	2.44852	1.29191	3.92615e-10	1.11927e-08
Pden_4719	1023.29	566.7	1479.89	2.61141	1.38483	4.60445e-07	5.63209e-06
Pden_4014	1222.36	949.777	1494.93	1.57398	0.654421	0.00140623	0.00599641
Pden_0513	1298.1	819.265	1776.94	2.16895	1.11699	0.00072701	0.00342664
Pden_0404	2657.99	1858.75	3457.23	1.85998	0.895283	0.000604135	0.0029056
Pden_4833	458.798	378.738	538.859	1.42278	0.508709	0.0137752	0.038801
Pden_2046	4172.78	2544.91	5800.65	2.27931	1.1886	3.05463e-06	3.19471e-05
Pden_2173	327.587	261.715	393.459	1.50339	0.588216	0.00895589	0.0279586
Pden_4274	546.733	394.507	698.959	1.77173	0.825157	1.37481e-05	0.000114892
Pden_4759	2081.94	681.218	3482.67	5.11241	2.354	9.81581e-15	5.59659e-13
Pden_2256	956.153	734.086	1178.22	1.60502	0.682588	0.000389571	0.00195894
Pden_3324	390.656	287.576	493.736	1.71689	0.779796	0.000746775	0.00350339
Pden_0062	4317.64	3450.76	5184.52	1.50243	0.587298	0.018045	0.0485058
Pden_0367	304.486	233.778	375.195	1.60492	0.682502	0.00989788	0.0300649
Pden_0157	689.746	581.208	798.283	1.37349	0.457844	0.0168239	0.0458892
Pden_3474	20134.6	3135.57	37133.6	11.8427	3.56593	4.03433e-09	8.7493e-08
Pden_4457	1266.84	1026.33	1507.36	1.46869	0.554528	0.0102015	0.0307438
Pden_3138	346.497	221.638	471.356	2.1267	1.08861	0.000354674	0.00181181
Pden_2368	854.278	574.708	1133.85	1.97291	0.980326	4.78325e-07	5.81059e-06
Pden_1342	406.346	93.1566	719.535	7.72393	2.94934	3.3847e-06	3.48831e-05
Pden_2747	482.09	397.939	566.241	1.42293	0.508869	0.0116584	0.033836
Pden_0079	1421.07	982.951	1859.18	1.89143	0.919478	1.47561e-05	0.000121309
Pden_1138	247.104	137.798	356.411	2.58648	1.37099	1.75441e-08	3.08549e-07
Pden_1493	6641.63	759.735	12523.5	16.4841	4.043	6.01732e-59	7.09041e-56
Pden_5047	443.056	360.626	525.487	1.45715	0.54315	0.0108687	0.0321512
Pden_1216	584.575	466.164	702.986	1.50802	0.592658	0.00181802	0.00744694
Pden_0020	873.484	490.471	1256.5	2.56181	1.35717	8.90721e-13	4.14302e-11
Pden_2481	997.608	515.793	1479.42	2.86825	1.52017	6.6753e-15	3.93287e-13
Pden_0326	1156.17	887.637	1424.71	1.60506	0.682623	0.000870813	0.00399782
Pden_1488	266.279	198.101	334.458	1.68832	0.75559	0.0081384	0.0260827
Pden_1732	1494.04	1169.64	1818.44	1.55471	0.636641	0.00719521	0.0236334
Pden_2095	7500.73	5184.55	9816.91	1.89349	0.921051	0.00050227	0.00247978
Pden_4264	951.51	696.253	1206.77	1.73323	0.793462	5.66302e-05	0.000391757
Pden_3708	1714.47	910.93	2518	2.76421	1.46687	0.000136403	0.00081313
Pden_1660	309.66	233.061	386.259	1.65733	0.728863	0.00403221	0.0145151
Pden_2780	3152.38	2383.68	3921.07	1.64497	0.718059	0.0186804	0.0494548
Pden_0111	2205.58	1615.11	2796.04	1.73117	0.791748	0.00929567	0.0285741
Pden_4187	5089.59	3143.5	7035.69	2.23817	1.16232	0.0109532	0.03232
Pden_4445	4175.77	1969.15	6382.39	3.24119	1.69652	2.31316e-12	1.03506e-10
Pden_4258	845.988	588.823	1103.15	1.87349	0.905726	3.03928e-05	0.000230485
Pden_0527	3563.78	1894.42	5233.14	2.76239	1.46592	1.03909e-09	2.62369e-08
Pden_0453	261.619	190.244	332.994	1.75035	0.807644	0.00527553	0.0181411
Pden_0254	243.184	142.536	343.832	2.41225	1.27038	0.000284729	0.00151195
Pden_1711	279.479	195.297	363.66	1.86209	0.896923	0.000178059	0.00101359
Pden_4392	546.494	371.473	721.514	1.94231	0.95777	1.09184e-05	9.55359e-05
Pden_4444	9436.57	3353.07	15520.1	4.62861	2.21058	2.29172e-19	2.13191e-17
Pden_3123	436.983	276.924	597.041	2.15597	1.10834	1.25208e-05	0.000106142
Pden_4727	1901.44	1523.61	2279.28	1.49598	0.58109	0.0104941	0.0313582
Pden_2253	780.872	551.974	1009.77	1.82938	0.871352	2.67441e-05	0.00020642
Pden_2983	1587.81	1243.66	1931.96	1.55345	0.635476	0.00936949	0.0287261
Pden_0609	2792.06	1256.85	4327.27	3.44295	1.78365	3.87957e-13	1.87867e-11
Pden_1092	576.444	462.283	690.604	1.4939	0.579085	0.00302045	0.0112868
Pden_3679	865.001	708.823	1021.18	1.44067	0.526739	0.015655	0.0432011
Pden_3709	13395.1	6333.55	20456.7	3.2299	1.69149	0.000134545	0.000804767
Pden_4720	934.069	513.538	1354.6	2.63778	1.39932	1.99007e-07	2.6348e-06
Pden_2308	974.073	701.334	1246.81	1.77777	0.83007	4.29144e-05	0.000309597
Pden_1992	2026.66	1615.03	2438.29	1.50975	0.594306	0.0176959	0.0477884
Pden_4545	921.888	313.308	1530.47	4.88488	2.28832	2.80534e-32	7.62837e-30
Pden_1253	623.34	448.708	797.973	1.77838	0.830564	0.000220142	0.00120652
Pden_2525	16889.1	10712.1	23066	2.15326	1.10652	6.79998e-06	6.41012e-05
Pden_2565	504.618	388.234	621.001	1.59955	0.677668	0.00113463	0.00500738
Pden_1219	8596.11	5557.22	11635	2.09367	1.06603	0.00915574	0.0283259
Pden_0302	811.788	577.824	1045.75	1.80981	0.855841	5.09433e-06	4.97471e-05
Pden_2809	918.946	259.562	1578.33	6.08075	2.60425	1.35012e-40	5.96583e-38
Pden_2610	8493.71	3884.82	13102.6	3.37277	1.75393	1.51442e-12	6.95254e-11
Pden_4787	7132.69	1192.35	13073	10.9641	3.45472	1.37992e-08	2.48878e-07
Pden_3049	932.736	725.6	1139.87	1.57094	0.651626	0.000890017	0.00407039
Pden_4163	422.813	297.659	547.968	1.84093	0.880432	3.87711e-05	0.000283173
Pden_4654	801.031	652.814	949.249	1.45409	0.540115	0.00996195	0.0301502
Pden_1404	2049.52	1411.38	2687.65	1.90427	0.929238	0.00028983	0.00153298
Pden_0574	2780.99	1891.2	3670.79	1.94098	0.956787	8.32472e-05	0.000529279
Pden_4141	843.015	666.864	1019.17	1.5283	0.611923	0.0114725	0.0335444
Pden_1901	2167.51	1703.71	2631.31	1.54446	0.6271	0.00664175	0.0221533
Pden_2563	1058.26	613.609	1502.91	2.4493	1.29237	1.04887e-09	2.62962e-08
Pden_2982	3118.02	2397.8	3838.23	1.60073	0.678729	0.00837264	0.0266162
Pden_0410	252.53	184.076	320.984	1.74376	0.802202	0.00900354	0.0280419
Pden_2826	1560.75	1074.82	2046.67	1.9042	0.929185	0.00015898	0.000918291
Pden_0537	3964.9	3095.35	4834.45	1.56185	0.643252	0.0115388	0.0335994
Pden_0669	306.288	234.566	378.01	1.61153	0.688432	0.000930529	0.0042499
Pden_0949	501.172	366.271	636.073	1.73662	0.796281	5.94981e-05	0.000409194
Pden_0524	728.041	456.213	999.869	2.19167	1.13203	1.2163e-09	2.96526e-08
Pden_0943	1554.57	1014.96	2094.17	2.06331	1.04496	1.44742e-06	1.58409e-05
Pden_1599	271.648	84.0813	459.214	5.46155	2.44931	2.36181e-07	3.05823e-06
Pden_0939	1041.73	724.463	1359	1.87588	0.907566	6.91851e-06	6.47009e-05
Pden_3317	626.206	492.816	759.595	1.54133	0.62418	0.00104976	0.00465607
Pden_2167	3276.14	2407.45	4144.83	1.72167	0.783804	0.00117202	0.00513095
Pden_4516	741.885	478.985	1004.78	2.09774	1.06883	5.62024e-06	5.42829e-05
Pden_2364	11211.5	7971.87	14451	1.81276	0.858185	0.000427013	0.00214104
Pden_2811	10356.1	1623.85	19088.4	11.755	3.55521	3.39395e-31	8.56973e-29
Pden_2753	4322.63	3033.55	5611.7	1.84988	0.88743	0.000288427	0.00152862
Pden_3058	506.022	411.66	600.383	1.45844	0.54443	0.00525583	0.0180977
Pden_2054	3093.09	1828.29	4357.88	2.38358	1.25313	2.51484e-06	2.66166e-05
Pden_3011	244.525	166.113	322.937	1.94407	0.959083	0.00855636	0.0270301
Pden_5115	27925.8	2084.05	53767.5	25.7996	4.68928	1.3029e-11	4.95241e-10
Pden_1340	198.736	42.9212	354.55	8.2605	3.04623	3.17546e-21	3.5079e-19
Pden_3448	1447.96	923.014	1972.9	2.13746	1.0959	2.8703e-07	3.64983e-06
Pden_0368	1120.54	861.431	1379.64	1.60157	0.679489	0.00422081	0.0151478
Pden_0347	1092.35	778.561	1406.13	1.80606	0.852847	0.0013467	0.00578443
Pden_2864	1411.65	968.611	1854.69	1.9148	0.937192	0.000377312	0.00190543
Pden_3121	363.046	284.387	441.706	1.55319	0.635234	0.0071475	0.0235255
Pden_3984	6081.44	3513.49	8649.39	2.46176	1.29969	1.12442e-06	1.27648e-05
Pden_0830	5495.45	3476.81	7514.08	2.1612	1.11183	0.00817471	0.0261517
Pden_0525	1297.93	685.296	1910.57	2.78794	1.4792	3.31986e-13	1.62996e-11
Pden_3822	2485.32	1959.92	3010.71	1.53614	0.619307	0.0113296	0.0332091
Pden_3004	1040.63	782.308	1298.95	1.66041	0.73154	0.00200104	0.00807498
Pden_2367	1563.97	430.302	2697.64	6.26918	2.64828	3.15548e-34	1.01406e-31
Pden_0823	623.591	456.126	791.055	1.73429	0.794345	2.97507e-05	0.000226169
Pden_5049	367.176	282.536	451.817	1.59915	0.677304	0.002761	0.0104498
Pden_2257	5364.04	2835.64	7892.44	2.7833	1.4768	3.88422e-07	4.8178e-06
Pden_2366	2683.85	878.989	4488.72	5.10668	2.35239	2.60268e-24	3.53864e-22
Pden_3122	731.091	426.356	1035.83	2.42949	1.28065	3.95325e-12	1.72528e-10
Pden_4202	447.784	209.103	686.465	3.28289	1.71497	6.39168e-13	3.01261e-11
Pden_4723	1536.87	752.186	2321.55	3.0864	1.62592	2.00836e-14	1.09224e-12
Pden_4782	307.318	82.3068	532.329	6.46763	2.69324	8.67988e-16	6.26191e-14
Pden_0935	899.074	702.442	1095.71	1.55985	0.641412	0.00102589	0.00458473
Pden_1035	465.181	307.006	623.356	2.03043	1.02179	2.16495e-07	2.85564e-06
Pden_4423	4742.67	3434.51	6050.83	1.76177	0.817029	0.00076776	0.00358525
Pden_4852	432.474	317.822	547.127	1.72149	0.783656	0.0147148	0.0411527
Pden_1339	654.032	124.015	1184.05	9.54765	3.25515	2.63618e-52	1.86378e-49
Pden_3814	595.501	488.732	702.27	1.43692	0.522983	0.0121881	0.0350568
Pden_4008	292.004	225.984	358.024	1.58429	0.663833	0.00920505	0.0284142
Pden_0322	392.975	308.112	477.838	1.55086	0.633065	0.00874806	0.0274639
Pden_0793	21797.3	14755.7	28839	1.95443	0.966746	7.55509e-05	0.00048825
Pden_4826	701.615	425.778	977.453	2.29569	1.19893	0.000221899	0.00121239
Pden_4781	444.212	102.995	785.43	7.6259	2.93091	2.52388e-30	5.5762e-28
Pden_3012	261.919	189.732	334.105	1.76093	0.816336	0.00176027	0.00724396
Pden_0512	4517.79	1585.07	7450.5	4.70042	2.23279	1.32839e-15	9.03052e-14
Pden_2419	852.524	560.194	1144.85	2.04367	1.03117	7.30084e-05	0.000474421
Pden_1081	1013.22	114.093	1912.35	16.7612	4.06706	3.49743e-15	2.20775e-13
Pden_0842	385.321	314.962	455.68	1.44678	0.532842	0.0158194	0.0435756
Pden_1526	3762.59	2300.67	5224.51	2.27087	1.18324	5.74187e-07	6.88051e-06
Pden_3702	3513.51	2739.99	4287.04	1.56462	0.645813	0.0173382	0.047074
Pden_0448	1761.05	1126.45	2395.66	2.12674	1.08864	5.492e-06	5.33358e-05
Pden_0469	339.346	265.797	412.895	1.55342	0.635451	0.00954378	0.0290838
Pden_1955	1726.52	922.772	2530.27	2.74203	1.45524	2.00741e-08	3.46155e-07
Pden_4625	410.133	251.051	569.214	2.26733	1.18099	3.29005e-06	3.40068e-05
Pden_2907	514.79	352.619	676.961	1.91981	0.940965	1.72934e-06	1.86949e-05
Pden_2255	1135.59	747.687	1523.49	2.0376	1.02687	0.00102115	0.00457512
Pden_0515	8473.36	3257.14	13689.6	4.20295	2.0714	8.01896e-18	6.91391e-16
Pden_2857	1253.19	687.582	1818.8	2.64521	1.40338	1.17755e-11	4.52462e-10
Pden_4429	6373.04	3935.17	8810.92	2.23902	1.16287	0.000150257	0.000885267
Pden_0960	3410.37	2219.3	4601.44	2.07338	1.05198	0.000732063	0.00344586
Pden_3520	339.995	205.172	474.817	2.31424	1.21054	8.05609e-10	2.1095e-08
Pden_4330	205593	113827	297358	2.61236	1.38535	0.00542755	0.0185914
Pden_3320	1717.52	1116.67	2318.37	2.07615	1.05391	1.67315e-06	1.81429e-05
Pden_4391	544.118	374.325	713.912	1.9072	0.931456	1.45208e-05	0.000119652
Pden_2088	10872.6	7144.68	14600.6	2.04356	1.03108	6.47339e-05	0.000435046
Pden_3898	3859.9	2897.26	4822.55	1.66452	0.735109	0.00239189	0.00924082
Pden_4428	3223.3	2016.62	4429.98	2.19673	1.13536	9.81774e-07	1.13417e-05
Pden_2981	7008.57	5174.53	8842.61	1.70887	0.773046	0.00237726	0.00920438
Pden_4373	1153.86	836.022	1471.69	1.76035	0.815861	0.00104272	0.00464235
Pden_4240	736.967	600.214	873.72	1.45568	0.541695	0.0152035	0.0423517
Pden_1672	946.977	776.435	1117.52	1.43929	0.525361	0.0073516	0.0239951
Pden_1368	6711.24	5100.85	8321.63	1.63142	0.706127	0.00655957	0.0219169
Pden_0393	1431.33	954.904	1907.75	1.99785	0.998448	5.28611e-05	0.000368568
Pden_0015	1148.6	697.486	1599.72	2.29356	1.19759	1.91074e-06	2.04681e-05
Pden_4615	725.311	534.001	916.621	1.71652	0.779484	3.7307e-05	0.0002759
Pden_4775	3274.05	1754.68	4793.42	2.7318	1.44985	0.000256875	0.00138002
Pden_1728	533.923	306.188	761.658	2.48755	1.31472	2.05408e-11	7.40935e-10
Pden_0025	253.664	169.557	337.77	1.99207	0.994272	0.000279341	0.0014894
Pden_4869	249.664	193.703	305.626	1.57781	0.657921	0.0184664	0.049045
Pden_0439	1203.12	877.053	1529.2	1.74356	0.802037	0.0025711	0.00981517
Pden_3312	444.72	334.037	555.404	1.6627	0.733531	0.00153185	0.00643887
Pden_3052	918.487	749.567	1087.41	1.45071	0.536763	0.0070371	0.0232054
Pden_2616	380.639	248.564	512.715	2.06271	1.04454	6.82903e-05	0.000455241
Pden_2615	953.061	763.08	1143.04	1.49793	0.582972	0.00336853	0.012391
Pden_2708	1592.42	1133.09	2051.75	1.81075	0.856587	0.00102421	0.00458303
Pden_4736	3108.82	2501.22	3716.43	1.48585	0.571286	0.0151485	0.0422318
Pden_1189	319.746	207.809	431.683	2.07731	1.05471	0.000661107	0.00314961
Pden_0670	261.418	194.375	328.461	1.68983	0.756881	0.00583385	0.0197914
Pden_1944	4365.16	3084.9	5645.42	1.83002	0.871857	0.00169704	0.00701643
Pden_0495	440.796	233.886	647.706	2.76933	1.46954	1.1607e-07	1.65446e-06
Pden_0351	919.116	587.335	1250.9	2.12979	1.09071	5.2691e-06	5.1312e-05
Pden_1834	1216.44	850.3	1582.58	1.8612	0.896232	0.000104	0.000641607
Pden_0660	1215.57	973.805	1457.33	1.49654	0.581626	0.00478961	0.0168152
Pden_4618	610.63	439.876	781.384	1.77637	0.828934	1.22067e-05	0.000104229
Pden_3565	289.447	211.643	367.25	1.73523	0.795129	0.00122845	0.00533484
Pden_1082	402.928	62.0211	743.834	11.9933	3.58415	1.99856e-40	7.84989e-38
Pden_2476	1029.17	822.638	1235.71	1.50213	0.58701	0.00341732	0.0125313
Pden_4273	1558.08	523.303	2592.85	4.95478	2.30882	1.3952e-27	2.34858e-25
Pden_3319	538.358	356.062	720.655	2.02396	1.01718	2.268e-07	2.9694e-06
Pden_0346	817.418	615.173	1019.66	1.65752	0.729027	0.000101322	0.000628371
Pden_2776	5687.26	4141	7233.53	1.74681	0.804721	0.000882636	0.00404685
Pden_4456	1214.08	904.297	1523.87	1.68514	0.752872	0.00221077	0.00872219
Pden_0506	1056.23	854.049	1258.42	1.47347	0.559219	0.00551366	0.0188499
Pden_3104	432.371	349.351	515.392	1.47529	0.560994	0.00761225	0.0247101
Pden_1892	852.945	495.084	1210.81	2.44566	1.29022	4.45582e-12	1.89775e-10
Pden_2827	474.165	393.435	554.894	1.41038	0.496087	0.0123789	0.0354902
Pden_4721	4223.78	2192.38	6255.18	2.85315	1.51255	5.16916e-10	1.40561e-08
Pden_0825	389.733	290.92	488.545	1.67931	0.747867	0.000601253	0.00289678
Pden_1491	1119.59	717.617	1521.55	2.12029	1.08426	1.66775e-07	2.25881e-06
Pden_3293	676.379	509.116	843.642	1.65707	0.728638	9.57247e-05	0.000596802
Pden_3812	13921.4	10647.7	17195	1.6149	0.691447	0.0182581	0.0487848
Pden_3874	298.875	240.329	357.421	1.48721	0.572612	0.0168816	0.0460111
Pden_4194	690.269	506.241	874.297	1.72704	0.788299	2.61058e-05	0.000202377
Pden_4443	6161.45	2423.78	9899.13	4.08418	2.03005	1.27731e-16	1.00339e-14
Pden_3639	695.244	571.578	818.909	1.43272	0.518752	0.00580925	0.0197269
Pden_0834	732.148	574.253	890.043	1.54992	0.63219	0.0100754	0.0304155
Pden_0629	1209.5	981.251	1437.75	1.46522	0.55112	0.00949436	0.0290585
Pden_2477	875.523	714.75	1036.3	1.44987	0.535924	0.00490345	0.0171189
Pden_4753	852.769	164.05	1541.49	9.39643	3.23211	5.53487e-59	7.09041e-56
Pden_3469	1044.3	826.084	1262.51	1.52831	0.611939	0.00225898	0.00885309
Pden_1190	535.6	450.068	621.132	1.38008	0.464756	0.0160427	0.0440644
Pden_2199	2169.94	1369.32	2970.57	2.16938	1.11728	1.19815e-06	1.33611e-05
Pden_0528	4601.7	2474.24	6729.17	2.71969	1.44344	1.14118e-06	1.28473e-05
Pden_3077	768.005	556.547	979.464	1.75989	0.815489	0.000353239	0.00180971
Pden_4188	4348.4	2645.89	6050.9	2.28691	1.1934	0.00993609	0.0301236
Pden_1597	281.758	66.6201	496.895	7.45864	2.89891	8.80477e-10	2.28859e-08
Pden_1720	494.583	350.953	638.214	1.81852	0.862762	1.52585e-05	0.000123997
Pden_0225	308.443	242.039	374.847	1.54871	0.631063	0.00876717	0.0274995
Pden_0804	1905.17	342.05	3468.29	10.1397	3.34195	4.50805e-49	2.65599e-46
Pden_4042	3755.52	2797.92	4713.11	1.6845	0.752322	0.00275179	0.0104269
Pden_4189	7146.02	4089.3	10202.7	2.49498	1.31903	0.00865855	0.0272798
Pden_4208	696.495	455.985	937.005	2.05491	1.03907	1.28184e-06	1.42494e-05
Pden_1736	1807.48	697.499	2917.46	4.18274	2.06445	7.80225e-20	7.66138e-18
Pden_4683	4098.44	2490.93	5705.94	2.29068	1.19578	1.1419e-05	9.89369e-05
Pden_0047	1071.98	776.418	1367.54	1.76135	0.816678	5.10124e-05	0.000357795
Pden_1255	820.682	600.621	1040.74	1.73278	0.793089	0.000753162	0.00352173
Pden_1940	14173	5738.16	22607.8	3.9399	1.97816	5.22825e-12	2.20022e-10
Pden_2855	563.248	341.061	785.434	2.30291	1.20346	3.04818e-10	9.05488e-09
Pden_4798	315.125	241.972	388.278	1.60464	0.682249	0.0180957	0.0485344
Pden_0633	1444.46	978.059	1910.87	1.95373	0.966233	6.90026e-06	6.47009e-05
Pden_0301	1172.61	857.308	1487.91	1.73556	0.795399	0.000228342	0.00124183
Pden_1727	221.898	149.197	294.599	1.97456	0.981531	0.000942971	0.00429009
Pden_4619	383.298	270.947	495.649	1.82932	0.871306	0.000196811	0.0010974
Pden_4684	3427.08	1998.76	4855.4	2.42921	1.28049	6.13672e-07	7.30415e-06
Pden_2566	3720.53	1407.4	6033.66	4.28711	2.1	2.51527e-17	2.06778e-15
Pden_2436	468.617	339.931	597.303	1.75713	0.813219	7.11881e-05	0.000466019
Pden_3447	506.642	323.338	689.947	2.13383	1.09345	4.042e-08	6.58454e-07
Pden_2868	1803.49	1441.78	2165.21	1.50176	0.58665	0.00886743	0.0277551
Pden_4393	766.292	500.86	1031.72	2.0599	1.04258	3.526e-07	4.40438e-06
Pden_4334	810.641	422.408	1198.87	2.83819	1.50497	9.25225e-16	6.54134e-14
Pden_4780	1023.24	280.927	1765.56	6.28476	2.65186	1.2968e-41	6.54885e-39
Pden_0113	1474.35	1141.73	1806.97	1.58266	0.66235	0.00189714	0.00771736
Pden_2714	2514.04	1977.82	3050.26	1.54223	0.62502	0.00754438	0.0245123
Pden_4784	10389.9	1339.43	19440.3	14.5138	3.85936	2.44892e-09	5.65813e-08
Pden_1492	4154.53	537.27	7771.78	14.4653	3.85453	3.92139e-55	3.46553e-52
Pden_0580	13319.6	9199.23	17440	1.89582	0.922818	0.00795022	0.0255491
Pden_1077	9634.18	1870.45	17397.9	9.30145	3.21746	2.63919e-07	3.36806e-06
Pden_1427	455.908	199.837	711.979	3.5628	1.83301	0.00161228	0.00672895
Pden_4949	276.006	192.775	359.237	1.86351	0.89802	0.0012314	0.00534111
Pden_3868	541.902	389.674	694.129	1.78131	0.832935	1.34179e-05	0.000112666
Pden_1490	390.182	272.882	507.483	1.85971	0.89508	9.02845e-05	0.000565879
Pden_0664	10168.2	6534.07	13802.4	2.11238	1.07887	8.82288e-06	7.87598e-05
Pden_4644	386.621	308.963	464.278	1.5027	0.587554	0.00676814	0.0224863
Pden_1080	6212.02	894.536	11529.5	12.8888	3.68805	4.48516e-09	9.49404e-08
Pden_2206	1109.2	882.956	1335.45	1.51247	0.596907	0.00849712	0.0269151
Pden_4783	1150.42	406.889	1893.96	4.65473	2.2187	1.99493e-23	2.51859e-21
Pden_4546	2276.81	810.293	3743.33	4.61972	2.20781	2.05215e-21	2.34011e-19
Pden_4016	821.319	578.66	1063.98	1.83869	0.878681	2.98695e-06	3.13319e-05
Pden_1620	961.726	594.043	1329.41	2.2379	1.16214	4.07749e-08	6.61189e-07
Pden_2931	2358.36	1606.93	3109.79	1.93524	0.952511	0.000406587	0.0020416
Pden_4477	3511.51	2265.45	4757.56	2.10005	1.07043	0.000167546	0.000962719
Pden_0296	2827.2	272.606	5381.8	19.742	4.3032	1.82911e-12	8.2896e-11
Pden_1405	2759.7	1853.38	3666.02	1.97802	0.984058	0.000121481	0.000734079
Pden_2483	1767.96	772.716	2763.21	3.57597	1.83834	1.38984e-15	9.26999e-14
Pden_0978	831.667	555.069	1108.27	1.99663	0.997566	1.36428e-05	0.000114283
Pden_2355	594.04	484.646	703.433	1.45144	0.537481	0.00429279	0.0153438
Pden_4543	295.929	125.163	466.695	3.72869	1.89867	3.40573e-07	4.28444e-06
Pden_2285	5732.85	3528.34	7937.35	2.2496	1.16967	6.29782e-05	0.000426708
EBG00001178100	4910.12	3384.65	6435.58	1.9014	0.927063	0.00835381	0.0265803
Pden_0019	4053.95	3231.94	4875.96	1.50868	0.593286	0.013206	0.0375289
Genes downregulated in TPEN media vs. Zn-Replete (50uM) conditions
gene id	baseMean	baseMeanA	baseMeanB	foldChange	log2FoldChange	pval	padj
Pden_3870	672.786	839.973	505.599	0.601923	-0.73235	0.00194253	0.00789291
Pden_3711	8481.79	13177.3	3786.28	0.287333	-1.7992	5.12e-09	1.05e-07
Pden_0547	5745.08	7094.11	4396.05	0.619676	-0.690415	0.018708	0.0494548
Pden_0605	2027.72	2577.92	1477.51	0.573139	-0.803044	0.00155529	0.00652191
Pden_3675	6250.46	9605.85	2895.06	0.301385	-1.73032	1.87e-08	3.25e-07
Pden_0759	33725.7	56806.1	10645.3	0.187397	-2.41583	9.69e-10	2.48e-08
Pden_0749	50766.3	77717.7	23815	0.30643	-1.70637	9.18e-07	1.06e-05
Pden_1829	859.342	1020.55	698.132	0.684073	-0.547778	0.0110444	0.0325349
Pden_0875	1887.59	2431.64	1343.53	0.552522	-0.855897	0.00203566	0.00816806
Pden_1816	5635.87	7321.66	3950.09	0.539508	-0.890285	0.00104858	0.00465607
Pden_2718	12324.3	17309.3	7339.34	0.424011	-1.23783	1.76e-05	0.000140144
Pden_4708	558.007	672.887	443.128	0.658546	-0.602643	0.0032369	0.0119566
Pden_2520	12997.2	18745.3	7249.07	0.386714	-1.37066	1.79e-05	0.000142443
Pden_3697	1437.44	1964.23	910.65	0.463618	-1.10899	8.84e-05	0.000557849
Pden_1657	1924.98	2351.95	1498	0.636918	-0.65082	0.0148185	0.0414099
Pden_4510	3650.32	4740.17	2560.48	0.540166	-0.888526	0.00113947	0.00501622
Pden_0435	1382.48	1824.05	940.897	0.515827	-0.95504	0.000191112	0.00107235
Pden_4385	704.998	961.09	448.906	0.467081	-1.09826	1.15e-05	9.92e-05
Pden_2132	5685.19	7024.09	4346.3	0.61877	-0.692524	0.0116398	0.03381
Pden_2225	1460.18	2157.85	762.507	0.353364	-1.50077	5.48e-09	1.11e-07
Pden_0510	682.319	796.103	568.535	0.714148	-0.485705	0.017126	0.0466395
Pden_2164	2019.68	2910.73	1128.63	0.387748	-1.36681	6.3e-07	7.48e-06
Pden_0539	2502.89	3247.09	1758.7	0.541624	-0.884636	0.000589827	0.00285231
Pden_2200	1395.68	1868.9	922.47	0.49359	-1.01861	4.08e-05	0.000296131
Pden_0887	49075.1	67683.5	30466.6	0.450134	-1.15157	0.000166708	0.000959791
Pden_2602	11165.2	13633.1	8697.35	0.637956	-0.648471	0.0176622	0.0477704
Pden_4415	578.695	762.069	395.322	0.518748	-0.946894	3.63e-06	3.69e-05
Pden_0076	263.474	341.29	185.658	0.543988	-0.878354	0.00340496	0.012499
Pden_0488	11743.8	16402.9	7084.76	0.43192	-1.21116	2.75e-05	0.000211255
Pden_3437	1162.09	1497.28	826.905	0.55227	-0.856554	0.00015254	0.000889816
Pden_0876	473.064	590.13	355.997	0.603252	-0.729166	0.000383495	0.00193113
Pden_0849	2937.83	3555.94	2319.73	0.652352	-0.616277	0.015845	0.0435756
Pden_3660	4363.06	5853.48	2872.64	0.490758	-1.02692	0.000329298	0.00170185
Pden_0781	11911.5	15224.7	8598.33	0.564761	-0.824288	0.00332715	0.0122643
Pden_4738	689.565	862.006	517.124	0.599907	-0.737189	0.000333202	0.00171952
Pden_1777	840	1025	655.003	0.639029	-0.646048	0.00234898	0.00911486
Pden_1857	1710.37	2075.28	1345.46	0.648329	-0.625203	0.0107336	0.0318776
Pden_0890	15068.5	25070.8	5066.32	0.202081	-2.307	3.27e-09	7.17e-08
Pden_1972	327.875	498.055	157.696	0.316623	-1.65916	0.0132068	0.0375289
Pden_0762	49993	80491.8	19494.3	0.24219	-2.04579	2.83e-08	4.77e-07
Pden_1658	1177.67	1410.87	944.465	0.669419	-0.57902	0.0111595	0.032792
Pden_2859	1701.08	2158.85	1243.31	0.575915	-0.796072	0.00126938	0.00549238
Pden_0396	1823.34	2302.47	1344.21	0.583811	-0.776426	0.00174157	0.00718371
Pden_2183	12997.8	17676.6	8318.98	0.470622	-1.08736	0.000152266	0.000889816
Pden_2165	9252.05	12651.3	5852.76	0.462619	-1.1121	0.000155845	0.000906106
Pden_0819	646.223	939.443	353.004	0.375758	-1.41212	2.62e-09	5.98e-08
Pden_0951	5152.01	7686.58	2617.45	0.340522	-1.55418	5.97e-08	9.35e-07
Pden_2876	45416.5	59610.1	31222.9	0.523785	-0.932954	0.00166367	0.00690267
Pden_0505	841.54	1069.6	613.479	0.573559	-0.801986	0.000189411	0.00106619
Pden_3951	647.173	834.282	460.064	0.551448	-0.858702	2.8e-05	0.00021445
Pden_3989	1524.49	1954.52	1094.46	0.55996	-0.836605	0.000862628	0.00396906
Pden_1553	4013.43	5377.64	2649.23	0.492638	-1.0214	0.000377936	0.00190585
Pden_2270	6309.78	8484.52	4135.04	0.487363	-1.03693	0.000317031	0.00165785
Pden_3453	390.492	564.319	216.664	0.38394	-1.38105	3.06e-09	6.86e-08
Pden_4130	571.796	709.649	433.942	0.611488	-0.709605	0.000309823	0.00162872
Pden_0645	686.679	953.985	419.373	0.439601	-1.18573	1.2e-07	1.7e-06
Pden_4725	626.269	1008.68	243.854	0.241755	-2.04838	4.11e-19	3.72e-17
Pden_2290	1428.85	1813.9	1043.81	0.575452	-0.797232	0.000971219	0.00440162
Pden_2336	545.631	683.719	407.542	0.596066	-0.746456	0.000500989	0.00247692
Pden_2098	465.806	568.597	363.015	0.63844	-0.647377	0.00161158	0.00672895
Pden_0955	7255.51	9337.29	5173.72	0.554093	-0.851801	0.00197385	0.00797847
Pden_2796	1443.92	1767.35	1120.49	0.633996	-0.657454	0.00896098	0.0279586
Pden_4179	349.128	427.818	270.438	0.632133	-0.661701	0.00440885	0.0156794
Pden_0334	5604.25	7573.01	3635.48	0.480058	-1.05872	0.000156501	0.000908427
Pden_2045	8646.85	10704.8	6588.88	0.615506	-0.700155	0.011695	0.0339146
Pden_2972	634.367	948.635	320.099	0.337431	-1.56734	6.7e-12	2.66e-10
Pden_2015	1689.62	2060.39	1318.85	0.640096	-0.643639	0.0104073	0.0311779
Pden_0075	288.655	399.867	177.442	0.443753	-1.17217	4.7e-06	4.68e-05
Pden_2294	777.139	1091.32	462.956	0.424216	-1.23713	7.67e-08	1.17e-06
Pden_0777	11452.6	18275.4	4629.88	0.25334	-1.98086	1.01e-07	1.46e-06
Pden_3036	1062.74	1425.96	699.514	0.490556	-1.02751	1.44e-05	0.000119325
Pden_0628	815.784	972.012	659.556	0.678547	-0.55948	0.0104769	0.0313332
Pden_3953	7069.6	9685.86	4453.33	0.459776	-1.121	6.98e-05	0.000459774
Pden_1667	2011	2474.61	1547.39	0.625304	-0.677371	0.0104167	0.0311797
Pden_1844	2119.73	2842.3	1397.16	0.491561	-1.02456	0.0155992	0.0431479
Pden_4079	989.703	1242.32	737.086	0.593314	-0.753131	0.000697506	0.00329197
Pden_4437	280.414	353.325	207.504	0.587288	-0.767859	0.00483561	0.0169246
Pden_3926	5646.53	7355.08	3937.97	0.535408	-0.90129	0.00152213	0.00641838
Pden_1884	1907.43	2320.11	1494.74	0.644254	-0.634298	0.0168187	0.0458892
Pden_3661	1005.64	1376.67	634.622	0.460985	-1.11721	4.84e-06	4.81e-05
Pden_0746	72650.2	123248	22052.5	0.178928	-2.48255	1e-09	2.54e-08
Pden_3972	4529.56	5715.54	3343.58	0.584999	-0.773495	0.00391611	0.0141227
Pden_4511	2714.28	3447.91	1980.65	0.57445	-0.799748	0.00204415	0.00818354
Pden_2765	11427.3	14227.4	8627.22	0.606383	-0.721699	0.00918316	0.0283763
Pden_0395	2500.6	3256.49	1744.72	0.535768	-0.900319	0.00112486	0.00497046
Pden_2903	7626.75	9332.82	5920.67	0.634392	-0.656553	0.0161067	0.044206
Pden_0588	5770.86	7617.91	3923.8	0.515075	-0.957145	0.000863426	0.00396906
Pden_3792	1093.75	1320.45	867.045	0.65663	-0.606847	0.00935207	0.0286975
Pden_2230	3769.26	4578.91	2959.62	0.646359	-0.629592	0.0185978	0.0493198
Pden_0760	30308.6	50728.6	9888.62	0.194932	-2.35896	1.57e-09	3.76e-08
Pden_2236	4921.2	6042.83	3799.57	0.628773	-0.669389	0.0137476	0.038784
Pden_2160	335.383	413.585	257.182	0.621835	-0.685396	0.00253835	0.00972228
Pden_1670	3517.02	4332.34	2701.69	0.62361	-0.681284	0.00947068	0.0290111
Pden_3880	1807.21	2954.08	660.339	0.223534	-2.16143	1.72e-11	6.33e-10
Pden_0012	1725.75	2498.38	953.132	0.3815	-1.39024	1.16e-06	1.3e-05
Pden_3943	1367.61	1665.63	1069.58	0.642149	-0.639021	0.00738938	0.0240485
Pden_1421	809.96	1048.41	571.508	0.545117	-0.875361	0.0021609	0.00855407
Pden_4185	409.939	628.528	191.349	0.30444	-1.71577	2.8e-14	1.48e-12
Pden_0850	1302.52	1783.72	821.319	0.460453	-1.11888	3.21e-06	3.33e-05
Pden_2717	3740.97	5221.36	2260.58	0.432948	-1.20773	6.84e-05	0.000455241
Pden_0889	26985.2	44993.2	8977.14	0.199522	-2.32538	4.2e-09	9e-08
Pden_4628	636.717	741.439	531.995	0.717516	-0.478916	0.0181446	0.0486286
Pden_4024	1895.12	2275.7	1514.54	0.665528	-0.587429	0.0171385	0.0466395
Pden_1793	389.119	500.088	278.149	0.5562	-0.846325	0.00337543	0.0124035
Pden_4767	273.436	335.698	211.174	0.629061	-0.668728	0.017656	0.0477704
Pden_3526	738.884	949.958	527.809	0.555613	-0.847848	3.35e-05	0.000250754
Pden_0748	4369.97	6802.16	1937.78	0.284877	-1.81159	9.48e-08	1.4e-06
Pden_0879	2139.21	2878.6	1399.81	0.486283	-1.04013	0.000373547	0.00188911
Pden_0768	22744.4	38129.1	7359.72	0.193021	-2.37317	4.66e-10	1.28e-08
Pden_3663	1694.46	2183.27	1205.64	0.552216	-0.856694	0.00434446	0.0154971
Pden_2008	15958	20691.4	11224.6	0.542475	-0.882372	0.00189336	0.00771736
Pden_3805	1415.9	1797.71	1034.1	0.575233	-0.797781	0.00175409	0.00722693
Pden_1817	1541.75	1992.98	1090.53	0.547184	-0.869903	0.00118078	0.00515314
Pden_3084	5606.44	6910.04	4302.84	0.622693	-0.683407	0.0115307	0.0335994
Pden_0626	4644.02	5869.84	3418.21	0.582335	-0.780078	0.00516734	0.0178908
Pden_4566	852.391	1323.22	381.565	0.288362	-1.79405	2.66e-14	1.43e-12
Pden_1826	5017.76	6635.96	3399.55	0.512292	-0.964963	0.00035529	0.00181234
Pden_0002	7671.4	12423	2919.8	0.235032	-2.08907	3.93e-10	1.12e-08
Pden_3815	20321.4	27005.6	13637.1	0.504973	-0.985721	0.000579517	0.00281014
Pden_4384	1477.62	2137.19	818.047	0.382768	-1.38546	1.03e-05	9.06e-05
Pden_3029	1207	1465.4	948.608	0.64734	-0.627405	0.00728547	0.0238685
Pden_0685	2086.06	2852.37	1319.75	0.462686	-1.11189	7.1e-05	0.000465485
Pden_4932	445.365	570.302	320.428	0.561858	-0.831723	8.11e-05	0.000518671
Pden_0764	32226.8	51006.3	13447.3	0.26364	-1.92336	8.22e-08	1.24e-06
Pden_2016	2612.88	3201.4	2024.37	0.632338	-0.661232	0.00991705	0.0300917
Pden_4464	1129.1	1559.16	699.027	0.448334	-1.15735	1.04e-06	1.19e-05
Pden_2801	2042.97	2942.63	1143.32	0.388538	-1.36387	3.2e-06	3.33e-05
Pden_2969	30914	48426.1	13401.9	0.27675	-1.85334	8.9e-08	1.32e-06
Pden_4693	2699.65	3743.27	1656.03	0.442402	-1.17657	7.2e-06	6.7e-05
Pden_1552	586.849	822.457	351.242	0.427064	-1.22748	8.39e-08	1.26e-06
Pden_1746	11962.6	17334.3	6590.82	0.380218	-1.3951	9.93e-06	8.75e-05
Pden_3539	346.51	453.209	239.81	0.529137	-0.918288	7.7e-05	0.000495905
Pden_3860	1968.2	2627.24	1309.16	0.498302	-1.00491	0.000310079	0.00162872
Pden_0811	1866.92	2632.42	1101.42	0.418404	-1.25703	1.75e-05	0.000139574
Pden_5112	981.132	1227.85	734.418	0.598136	-0.741454	0.000890075	0.00407039
Pden_0756	4703.02	7450.21	1955.84	0.262521	-1.92949	4.01e-08	6.56e-07
Pden_2267	50688.1	78331.7	23044.5	0.294192	-1.76517	0.00138024	0.00589982
Pden_0783	25960.9	40341.8	11580	0.287047	-1.80064	1.89e-07	2.51e-06
Pden_3485	243.169	299.97	186.368	0.621289	-0.686663	0.0127393	0.0364348
Pden_5063	317.61	397.061	238.159	0.599806	-0.737433	0.00280229	0.0105948
Pden_1273	1293.65	1560.29	1027.02	0.658227	-0.603342	0.0113585	0.0332663
Pden_0738	1168.1	1540.48	795.725	0.516543	-0.95304	6.98e-05	0.000459774
Pden_1908	10623.7	14796.1	6451.24	0.436009	-1.19757	2.66e-05	0.000205847
Pden_4948	624.324	808.849	439.799	0.543734	-0.879027	1.99e-05	0.000157124
Pden_3689	3179.75	4192.56	2166.94	0.516853	-0.952175	0.000663686	0.00315621
Pden_1913	6495.37	8268.5	4722.24	0.571113	-0.808152	0.0045703	0.0161884
Pden_2065	329.759	457.99	201.529	0.440029	-1.18433	0.000110925	0.000672588
Pden_0441	1388.59	1741.17	1036.02	0.595013	-0.749006	0.00195832	0.00793884
Pden_1740	3490.69	4609.89	2371.48	0.514435	-0.958941	0.0059415	0.0200604
Pden_4048	18540.3	23057.2	14023.5	0.608206	-0.717367	0.0111559	0.032792
Pden_1870	9780.45	12240.3	7320.63	0.598077	-0.741597	0.00719665	0.0236334
Pden_2041	3711.61	4982.76	2440.45	0.489778	-1.0298	0.000101563	0.000628768
Pden_2021	1119.61	1472.52	766.705	0.520677	-0.94154	0.000326189	0.00169073
Pden_0587	4900.21	6150.85	3649.57	0.593344	-0.75306	0.00720034	0.0236334
Pden_2872	3253.35	4102.64	2404.06	0.585979	-0.771078	0.00349022	0.0127458
Pden_2791	1644.86	1994.79	1294.94	0.649162	-0.623349	0.0137237	0.0387795
Pden_0490	2909.16	3958.71	1859.61	0.46975	-1.09003	3.86e-05	0.000282293
Pden_0765	40616	64343.3	16888.7	0.262478	-1.92973	7.85e-08	1.19e-06
Pden_3911	2407.53	3016.19	1798.87	0.596405	-0.745636	0.00532376	0.0182891
Pden_2258	7733.91	11399.1	4068.76	0.356938	-1.48625	5.25e-07	6.31e-06
Pden_4303	23454	37586.8	9321.18	0.247991	-2.01164	1.83e-08	3.21e-07
Pden_1925	6230.78	8134.7	4326.86	0.531902	-0.910769	0.0012633	0.00547274
Pden_2800	2025.64	2668.35	1382.93	0.518271	-0.948221	0.000651871	0.00311401
Pden_0317	3280.01	4344.75	2215.26	0.509871	-0.971796	0.000281642	0.00149941
Pden_1755	1687.27	2262.12	1112.42	0.491762	-1.02397	0.000428207	0.00214104
Pden_0072	2627.32	4152.52	1102.12	0.265411	-1.9137	6.4e-12	2.57e-10
Pden_0416	13893	17329.9	10456.1	0.603352	-0.728928	0.00872106	0.0274046
Pden_0775	29230.3	48926.3	9534.34	0.194871	-2.35941	2.76e-09	6.26e-08
Pden_1402	737.647	875.285	600.01	0.685502	-0.544767	0.0108128	0.0320129
Pden_2209	1387.12	1879.37	894.872	0.476155	-1.0705	3.84e-05	0.000281882
Pden_1400	10329.9	12872	7787.67	0.605006	-0.724978	0.0111703	0.0327966
Pden_4691	2474.54	2984.05	1965.03	0.658512	-0.602719	0.0185757	0.0492982
Pden_1810	1321.34	1596.96	1045.71	0.654814	-0.610842	0.0129137	0.0368441
Pden_1668	2329.75	2861.74	1797.77	0.628211	-0.670679	0.0105466	0.0314089
Pden_1298	722.077	971.598	472.557	0.486371	-1.03987	7.81e-07	9.11e-06
Pden_3454	874.762	1267.1	482.425	0.380732	-1.39315	4.56e-10	1.26e-08
Pden_0740	700.017	952.985	447.049	0.469104	-1.09202	2.59e-07	3.32e-06
Pden_4382	3945.81	5396.42	2495.19	0.46238	-1.11285	0.000184356	0.00104105
Pden_0071	312.86	492.679	133.041	0.270035	-1.88878	5.62e-12	2.31e-10
Pden_4717	6347.16	8047.02	4647.3	0.577519	-0.79206	0.00366527	0.0133574
Pden_2805	817.293	1024.28	610.307	0.595841	-0.747	0.000319182	0.00166663
Pden_1920	20160.8	28998.1	11323.4	0.390487	-1.35665	3.76e-06	3.8e-05
Pden_3216	2414.87	3397.28	1432.47	0.421653	-1.24587	3.62e-06	3.69e-05
Pden_0500	467.73	759.22	176.24	0.232133	-2.10698	1.22e-20	1.31e-18
Pden_2166	889.088	1272.95	505.224	0.396892	-1.33318	6.31e-09	1.25e-07
Pden_2522	7093.02	10070.8	4115.26	0.408634	-1.29112	6.54e-05	0.000438062
Pden_2960	2616.66	3255.18	1978.13	0.607687	-0.7186	0.00512634	0.0177663
Pden_0735	1116.81	1613.98	619.626	0.383911	-1.38116	8.34e-09	1.56e-07
Pden_4098	2316.95	3137.98	1495.91	0.476711	-1.06881	4.6e-05	0.000328472
Pden_5027	7058.7	10352.8	3764.64	0.363637	-1.45943	8.93e-07	1.04e-05
Pden_0191	532.408	616.375	448.44	0.727544	-0.458894	0.0186853	0.0494548
Pden_4435	1149.63	1483.33	815.934	0.550069	-0.862315	0.000323798	0.00168327
Pden_0872	5100.56	7233.72	2967.4	0.410217	-1.28554	1.82e-05	0.000144208
Pden_3659	7049.72	8917.79	5181.64	0.581045	-0.783278	0.00414765	0.0149003
Pden_2513	1842.8	2204.57	1481.03	0.671801	-0.573895	0.0182459	0.0487848
Pden_4925	324.561	432.746	216.375	0.500004	-0.999989	3.83e-05	0.000281882
Pden_0074	889.26	1260.39	518.129	0.411086	-1.28249	1.05e-08	1.93e-07
Pden_0055	9718.18	14348.6	5087.71	0.354577	-1.49583	3.86e-05	0.000282293
Pden_2262	14648.7	20122.8	9174.55	0.455928	-1.13312	0.000138283	0.000821562
Pden_0755	124221	200186	48255.7	0.241054	-2.05257	3.63e-08	5.99e-07
Pden_2169	11415.5	15444.7	7386.35	0.478245	-1.06418	0.000171718	0.000983828
Pden_0757	1218.64	1725.77	711.518	0.41229	-1.27827	1.08e-07	1.56e-06
Pden_3666	893.037	1082.5	703.574	0.649953	-0.621593	0.00734348	0.0239951
Pden_0739	2013.68	2590.09	1437.27	0.55491	-0.849674	0.000690653	0.00326835
Pden_2970	18069.6	28450.8	7688.37	0.270234	-1.88772	1.06e-07	1.52e-06
Pden_4292	10861.1	14930.9	6791.43	0.454858	-1.13651	0.00221749	0.00873892
Pden_4102	12944.1	20566.8	5321.4	0.258737	-1.95044	1.61e-08	2.85e-07
Pden_2594	38165.2	51842.2	24488.3	0.472362	-1.08203	0.000428057	0.00214104
Pden_4322	4537.6	5578.2	3497	0.626904	-0.673684	0.0131001	0.0373157
Pden_4025	14562.7	20650.5	8474.94	0.410399	-1.2849	2.94e-05	0.000225058
Pden_4365	331.916	404.552	259.279	0.640904	-0.64182	0.00490565	0.0171189
Pden_4027	1816.63	2240.16	1393.11	0.621878	-0.685297	0.0100327	0.0303385
Pden_2263	4889.06	6766.64	3011.48	0.445048	-1.16797	6.89e-05	0.00045669
Pden_1945	1453.25	1999.46	907.045	0.453645	-1.14036	6.3e-05	0.000426708
Pden_1915	845.556	1143.02	548.095	0.479516	-1.06035	1.92e-05	0.000152009
Pden_0593	317.168	431.376	202.96	0.470496	-1.08775	6.1e-06	5.85e-05
Pden_1886	3151.95	4128.28	2175.63	0.527006	-0.92411	0.000807658	0.003737
Pden_0862	16809.1	21395.7	12222.6	0.571262	-0.807774	0.00414425	0.0149003
Pden_4463	8365.16	11482	5248.35	0.457094	-1.12944	9.22e-05	0.000576965
Pden_2304	646.429	840.158	452.7	0.538827	-0.892105	0.000258093	0.00138446
Pden_4030	6494.24	8753.78	4234.69	0.483756	-1.04765	0.000158258	0.000917119
Pden_3488	542.492	665.654	419.33	0.629951	-0.666687	0.00106467	0.00471041
Pden_3952	2181.49	2968.15	1394.84	0.469934	-1.08947	9.71e-05	0.000604422
Pden_2799	1779.66	2229.22	1330.1	0.596667	-0.745003	0.00436901	0.015569
Pden_5060	285.65	365.351	205.949	0.563701	-0.826997	0.00129069	0.00557091
Pden_3482	317.93	398.688	237.173	0.594883	-0.749321	0.00456738	0.0161884
Pden_3698	1797	2636.34	957.656	0.363253	-1.46095	1.51e-06	1.64e-05
Pden_0691	888.567	1169.51	607.624	0.519554	-0.944653	3.1e-05	0.000233423
Pden_4788	8061.44	11824.6	4298.24	0.363499	-1.45998	9.97e-07	1.15e-05
Pden_5066	629.042	863.355	394.73	0.457205	-1.12909	9.45e-08	1.4e-06
Pden_1274	1712.18	2291.94	1132.43	0.494092	-1.01715	0.00010585	0.000650746
Pden_1067	234.436	290.616	178.256	0.613372	-0.705166	0.0115337	0.0335994
Pden_0659	9118	11745.1	6490.89	0.552646	-0.855572	0.00207785	0.00827839
Pden_4399	894.601	1065.51	723.693	0.679199	-0.558093	0.0105207	0.0314062
Pden_0014	703.757	921.313	486.202	0.527727	-0.922137	1.25e-05	0.000105799
Pden_3542	303.956	416.681	191.232	0.45894	-1.12362	7.81e-06	7.11e-05
Pden_3825	955.909	1272.76	639.059	0.502106	-0.993937	2e-05	0.000157547
Pden_4051	4211.81	6800.41	1623.21	0.238693	-2.06677	2.88e-11	1.02e-09
Pden_0596	975.312	1355.33	595.291	0.439221	-1.18698	1.13e-06	1.28e-05
Pden_1742	1135.8	1438.53	833.07	0.57911	-0.78809	0.00105925	0.00469231
Pden_4380	1377.22	1669.1	1085.33	0.65025	-0.620934	0.00848874	0.0269151
Pden_0419	2331.14	3064.43	1597.85	0.521417	-0.93949	0.000664277	0.00315621
Pden_1560	1478.41	1937.78	1019.04	0.525879	-0.927196	0.000152268	0.000889816
Pden_4383	1317.62	1863.67	771.573	0.414008	-1.27227	2.04e-05	0.00016076
Pden_1282	1960.8	2523.51	1398.09	0.554027	-0.851972	0.00282381	0.010642
Pden_0647	2516.72	3068.01	1965.43	0.640621	-0.642457	0.0114903	0.0335689
Pden_0785	22074.1	36238.5	7909.65	0.218266	-2.19584	6.45e-09	1.27e-07
Pden_3618	1609.68	2228.79	990.565	0.44444	-1.16994	7.84e-06	7.11e-05
Pden_3859	458.718	632.096	285.34	0.451418	-1.14746	2.48e-05	0.000193166
Pden_4036	1691.07	2123.64	1258.51	0.592618	-0.754825	0.00213123	0.00845557
Pden_1383	461.202	572.228	350.176	0.611953	-0.708507	0.000601481	0.00289678
Pden_3785	2126	2636.64	1615.36	0.612659	-0.706843	0.00634109	0.0212875
Pden_4789	430.169	654.445	205.893	0.314607	-1.66838	9.78e-12	3.8e-10
Pden_4056	5213.62	7296.39	3130.86	0.429097	-1.22062	3.62e-05	0.000268872
Pden_0561	39961.4	55326.4	24596.4	0.444569	-1.16952	0.000106672	0.000653764
Pden_2804	781.084	992.287	569.881	0.574311	-0.800095	0.000125469	0.000754308
Pden_4255	1771.73	2916.27	627.192	0.215066	-2.21715	4.05e-15	2.47e-13
Pden_3690	1385.02	1793.42	976.611	0.544552	-0.876857	0.000982098	0.00443038
Pden_2020	3374.76	4414.96	2334.56	0.528782	-0.919254	0.00136149	0.00583376
Pden_3543	525.6	713.53	337.669	0.473238	-1.07936	2.21e-07	2.91e-06
Pden_0004	4413.42	6994.78	1832.05	0.261917	-1.93282	6.05e-11	2.06e-09
Pden_2428	651.054	890.39	411.719	0.462403	-1.11278	7.78e-08	1.18e-06
Pden_1716	290.068	353.975	226.162	0.638921	-0.64629	0.00894975	0.0279586
Pden_4397	906.409	1091.22	721.601	0.661281	-0.596665	0.00605832	0.0204158
Pden_2044	780.898	1115.68	446.114	0.399857	-1.32244	6.43e-08	9.91e-07
Pden_1768	27829.4	34186.4	21472.3	0.628093	-0.67095	0.0182466	0.0487848
Pden_4081	1024.95	1253.57	796.324	0.635243	-0.654618	0.00428266	0.0153231
Pden_3715	482.533	617.128	347.937	0.563801	-0.826742	0.000144063	0.000851609
Pden_4034	1042.97	1409.57	676.361	0.479834	-1.05939	7.48e-05	0.000484127
Pden_4492	1160.76	1507.29	814.239	0.540202	-0.88843	0.00025139	0.00135467
Pden_2104	2697.78	3370.38	2025.18	0.600876	-0.734862	0.00385327	0.013942
Pden_2061	1913.37	2429.61	1397.13	0.575041	-0.798263	0.00146127	0.00620288
Pden_2177	1696	2166.95	1225.06	0.565335	-0.822823	0.00230206	0.00896232
Pden_3817	45149.5	58686.5	31612.4	0.538665	-0.89254	0.0020187	0.00811844
Pden_2883	538.705	741.599	335.811	0.45282	-1.14299	4.82e-08	7.67e-07
Pden_3696	10710.6	14737.2	6683.92	0.453541	-1.1407	8.95e-05	0.000563875
Pden_3872	17348.5	26269.8	8427.13	0.320792	-1.64029	4.45e-07	5.47e-06
Pden_1858	1499.26	1798.12	1200.39	0.66758	-0.582988	0.0189326	0.0499082
Pden_2921	412.548	519.492	305.604	0.588274	-0.76544	0.00032261	0.00168124
Pden_3219	1118.69	1407.59	829.786	0.589507	-0.762419	0.000832872	0.00384361
Pden_0417	767.906	970.978	564.834	0.581717	-0.781611	0.00466937	0.0164405
Pden_0922	6474.73	9362.4	3587.06	0.383135	-1.38408	1.12e-05	9.73e-05
Pden_2743	1722.52	2652.82	792.222	0.298635	-1.74355	1.11e-09	2.74e-08
Pden_3884	21578.3	34948.3	8208.38	0.234872	-2.09005	5.3e-09	1.08e-07
Pden_1743	3816.56	6796.69	836.444	0.123066	-3.02249	1.48e-15	9.67e-14
Pden_0754	32794.6	53603.9	11985.3	0.22359	-2.16108	6.59e-09	1.29e-07
Pden_0766	29731.9	46665.2	12798.5	0.274262	-1.86637	1.57e-07	2.17e-06
Pden_4465	31907.6	42022.3	21792.9	0.518604	-0.947294	0.000944626	0.0042921
Pden_4431	3541.5	4995.52	2087.49	0.417873	-1.25886	5.02e-05	0.000354352
Pden_2584	1179.4	1396.01	962.796	0.689677	-0.536007	0.0187467	0.0494548
Pden_3628	2066.49	2576.66	1556.32	0.604009	-0.727359	0.00549043	0.0187886
Pden_0603	14600.1	18867	10333.2	0.547685	-0.868582	0.00206393	0.00824278
Pden_1594	581.696	674.889	488.503	0.723828	-0.466282	0.0172491	0.0468683
Pden_2593	5126.68	7004.68	3248.69	0.463788	-1.10846	0.000196817	0.0010974
Pden_0763	22640.4	36352.8	8928.03	0.245594	-2.02565	2.16e-08	3.69e-07
Pden_3613	948.311	1213.59	683.033	0.562821	-0.829251	0.000154735	0.000901133
Pden_3229	1229.62	1621.86	837.377	0.516307	-0.9537	6.22e-05	0.000423616
Pden_2506	5473.66	6715.7	4231.62	0.630109	-0.666326	0.0137582	0.038784
Pden_0197	1348.57	1630.37	1066.76	0.654305	-0.611966	0.0087214	0.0274046
Pden_2274	11316.1	18121.4	4510.85	0.248924	-2.00622	6.74e-09	1.31e-07
Pden_3879	1694.14	2698.97	689.304	0.255395	-1.9692	1.46e-09	3.52e-08
Pden_1924	3094.52	4028.67	2160.37	0.53625	-0.899023	0.000964303	0.00437588
Pden_3691	790.741	985.699	595.783	0.604427	-0.726361	0.00137669	0.00589175
Pden_3156	2122.02	2687.17	1556.88	0.579374	-0.787432	0.00284398	0.0107066
Pden_1564	5157.53	6485.55	3829.5	0.590467	-0.760072	0.00589575	0.019944
Pden_5064	563.535	712.048	415.022	0.582857	-0.778786	0.000167761	0.000962719
Pden_1914	1378.48	1685.31	1071.65	0.635879	-0.653177	0.0105279	0.0314062
Pden_3541	242.143	349.641	134.644	0.385092	-1.37672	1.74e-06	1.87e-05
Pden_5110	522.326	686.304	358.348	0.522143	-0.937484	6.42e-06	6.09e-05
Pden_0013	2418.94	3491.91	1345.98	0.385457	-1.37536	1.31e-06	1.45e-05
Pden_4507	1108.79	1527.13	690.449	0.452122	-1.14522	2.44e-06	2.59e-05
Pden_3819	17025.4	21366.7	12684.2	0.593645	-0.752329	0.011041	0.0325349
Pden_2741	414.007	599.202	228.811	0.38186	-1.38888	9.24e-10	2.39e-08
Pden_1861	6181.56	8226.58	4136.54	0.502827	-0.991867	0.00103362	0.00460761
Pden_0406	2102.02	2626.98	1577.06	0.600331	-0.73617	0.00303637	0.0113223
Pden_4074	804.727	1067.73	541.723	0.507359	-0.978921	7.98e-06	7.18e-05
Pden_0789	1169.04	1579.39	758.696	0.480373	-1.05777	3.65e-05	0.000270837
Pden_2303	7300.98	9559.17	5042.79	0.527534	-0.922663	0.00195576	0.00793755
Pden_2289	3593.47	4541.07	2645.88	0.582655	-0.779286	0.00309068	0.0114764
Pden_4724	1981.73	2882.63	1080.83	0.374945	-1.41525	9.61e-08	1.41e-06
Pden_4929	291.897	363.55	220.243	0.605813	-0.723056	0.00525779	0.0180977
Pden_3612	11710.4	15333.1	8087.71	0.527467	-0.922846	0.000982579	0.00443038
Pden_4035	2210.69	2869.04	1552.34	0.541068	-0.886118	0.000625716	0.00300531
Pden_3617	1062.77	1425.23	700.298	0.491357	-1.02516	3.04e-05	0.000230485
Pden_2884	1701.63	2317.37	1085.88	0.468582	-1.09363	1.54e-05	0.000124582
Pden_2163	676.06	932.491	419.629	0.450009	-1.15198	4.6e-08	7.39e-07
Pden_4930	240.61	306.147	175.072	0.571857	-0.806274	0.00537853	0.0184414
Pden_4032	10749.4	15280.7	6218.05	0.406921	-1.29718	8.22e-06	7.38e-05
Pden_1954	1880.56	2270.8	1490.33	0.656299	-0.607575	0.0162416	0.044417
Pden_0400	8780.96	11347.2	6214.7	0.547685	-0.868582	0.0022976	0.00895481
Pden_3674	447.403	648.696	246.11	0.379392	-1.39824	7.95e-09	1.51e-07
Pden_4131	506.007	643.964	368.05	0.571538	-0.807078	5.1e-05	0.000357795
Pden_4927	681.998	990.467	373.529	0.377124	-1.40689	1.29e-10	4.06e-09
Pden_2272	252.199	320.104	184.294	0.575731	-0.796534	0.0118192	0.0341905
Pden_2523	1492.7	2034.4	950.991	0.467454	-1.0971	0.000220596	0.00120713
Pden_4033	3058.03	4364.87	1751.19	0.4012	-1.31761	7.48e-06	6.9e-05
Pden_3673	464.321	589.044	339.599	0.576525	-0.794545	0.000129229	0.000775595
Pden_0542	645.474	820.246	470.703	0.573856	-0.80124	7.22e-05	0.000470893
Pden_4430	1994.66	2773.35	1215.96	0.438447	-1.18953	0.000108033	0.000659491
Pden_4309	1130.57	1383.21	877.935	0.63471	-0.655831	0.00321972	0.0119056
Pden_3230	1215.85	1606.04	825.665	0.514101	-0.959876	4.89e-05	0.000346072
Pden_1289	9562.26	11864.4	7260.11	0.611922	-0.708579	0.00967888	0.0294702
Pden_2624	1192.71	1530.24	855.185	0.558858	-0.839447	0.00030876	0.00162663
Pden_2943	1282.42	1687.08	877.765	0.520288	-0.942618	0.000562665	0.00275488
Pden_3858	790.226	1219.17	361.281	0.296333	-1.75471	4.41e-11	1.53e-09
Pden_3714	2487.85	3462.95	1512.76	0.436841	-1.19482	5.79e-06	5.56e-05
Pden_1811	537.211	629.427	444.995	0.706984	-0.50025	0.0139556	0.0392779
Pden_1760	59390	80121.7	38658.3	0.482495	-1.05141	0.0079692	0.0255868
Pden_2790	3187.44	3961.92	2412.97	0.60904	-0.715391	0.00620683	0.0208963
Pden_1825	1605.37	2113.48	1097.25	0.519169	-0.945725	0.000326922	0.00169205
Pden_2010	2988.7	4181.86	1795.53	0.429361	-1.21974	6.21e-05	0.000423616
Pden_1655	6850.91	8769.18	4932.64	0.562497	-0.830082	0.00294189	0.0110399
Pden_2099	436.79	510.844	362.736	0.710071	-0.493964	0.0161991	0.0443904
Pden_0874	933.618	1248.08	619.154	0.496085	-1.01134	0.000122081	0.000736447
Pden_1399	714.017	962.118	465.916	0.48426	-1.04614	0.000188569	0.00106314
Pden_5022	476.976	575.713	378.239	0.656993	-0.60605	0.00382688	0.0138607
Pden_4881	422.42	523.879	320.962	0.612664	-0.706831	0.000803461	0.00372246
Pden_3619	3562.73	4466.08	2659.38	0.595463	-0.747915	0.00665882	0.0221856
Pden_3881	9230.51	15276.7	3184.28	0.20844	-2.2623	4.76e-09	1e-07
Pden_2022	6294.76	8043.72	4545.81	0.565138	-0.823326	0.00319409	0.0118232
Pden_1922	660.432	870.067	450.798	0.518119	-0.948644	0.000109707	0.000666346
Pden_1656	5482.25	7541.87	3422.62	0.453816	-1.13982	6.67e-05	0.000445857
Pden_4323	343.646	426.583	260.709	0.611157	-0.710386	0.00461315	0.0163075
Pden_3484	357.453	447.311	267.596	0.598232	-0.741223	0.00119386	0.00519743
Pden_4494	5521.14	6946.51	4095.77	0.589615	-0.762154	0.00524589	0.0180919
Pden_1877	3091.93	3850.75	2333.1	0.605883	-0.72289	0.00504149	0.017541
Pden_0780	23973.1	32900.3	15046	0.45732	-1.12872	0.000179928	0.00101767
Pden_3882	6884.53	11331.9	2437.17	0.215072	-2.21711	2.27e-09	5.32e-08
Pden_1860	17357.4	24465.7	10249	0.418914	-1.25527	5e-05	0.000353485
Pden_2131	595.688	767.802	423.574	0.551671	-0.85812	7.97e-05	0.000511097
Pden_3632	370.038	470.289	269.787	0.573661	-0.801729	0.00207955	0.00827839
Pden_3404	317.58	390.714	244.445	0.625638	-0.676599	0.00680242	0.0225663
Pden_1859	12584.4	17314	7854.8	0.453666	-1.1403	8.65e-05	0.000548027
Pden_0589	3817.33	5101.45	2533.21	0.496566	-1.00994	0.000178736	0.00101487
Pden_2942	4498.65	6038.29	2959.01	0.490041	-1.02903	0.000446247	0.00222609
Pden_0437	939.997	1131.13	748.864	0.662049	-0.59499	0.00502164	0.0174892
Pden_0894	3857.27	4987.76	2726.78	0.546695	-0.871193	0.00158176	0.00662504
Pden_3258	341.201	422.007	260.395	0.61704	-0.696564	0.00305535	0.0113811
Pden_3856	1869.91	2658.65	1081.18	0.406667	-1.29808	3.6e-06	3.68e-05
Pden_1792	2959.34	3923.6	1995.08	0.508483	-0.97573	0.00308554	0.0114694
Pden_0497	3239.58	4211.69	2267.47	0.538375	-0.893317	0.00117843	0.00514927
Pden_2427	7342.81	9188.64	5496.98	0.598236	-0.741212	0.00680502	0.0225663
Pden_4077	42760.6	66931.2	18590	0.277748	-1.84815	1.46e-07	2.05e-06
Pden_1840	2619.76	3319.81	1919.71	0.578258	-0.790214	0.00358704	0.0130859
Pden_1236	324.398	392.504	256.293	0.652968	-0.614916	0.0115668	0.0336531
Pden_0066	756.522	1204.54	308.503	0.256117	-1.96513	5.13e-19	4.54e-17
Pden_1876	8350.51	11464.2	5236.78	0.456792	-1.13039	6.44e-05	0.000433733
Pden_4922	1516.75	1974.13	1059.37	0.536627	-0.898009	0.000284855	0.00151195
Pden_4679	654.225	932.548	375.901	0.40309	-1.31083	4.95e-09	1.02e-07
Pden_0734	2269.87	2922.81	1616.94	0.553213	-0.854094	0.00242285	0.0093502
Pden_1232	860.542	1163.07	558.013	0.479775	-1.05957	1.1e-06	1.26e-05
Pden_4184	235.963	363.068	108.858	0.299827	-1.7378	9.49e-09	1.76e-07
Pden_1907	469.348	655.915	282.782	0.431126	-1.21382	1.13e-06	1.28e-05
Pden_4473	3892.77	5308.11	2477.42	0.466725	-1.09936	4.83e-05	0.000342992
Pden_4660	278.137	351.117	205.156	0.584295	-0.77523	0.00507008	0.0176231
Pden_2546	12415	15525.4	9304.64	0.599318	-0.738606	0.00805895	0.0258515
Pden_2775	16662.4	25394.7	7930.16	0.312277	-1.6791	6.43e-08	9.91e-07
Pden_5025	1782.67	2792.12	773.23	0.276933	-1.85239	1.8e-11	6.55e-10
Pden_0073	1883.04	2780.88	985.214	0.354282	-1.49703	1.27e-08	2.3e-07
Pden_2940	371.629	469.691	273.567	0.58244	-0.779818	0.000596826	0.00288221
Pden_5026	468.843	612.012	325.674	0.532136	-0.910133	5.72e-06	5.51e-05
Pden_0576	11627.2	14541.5	8712.8	0.599166	-0.738973	0.00833003	0.0265456
Pden_0790	2819.04	3673.71	1964.38	0.534713	-0.903163	0.000517204	0.0025464
Pden_4493	1065.66	1366.31	765.001	0.559902	-0.836754	0.00079958	0.00371421
Pden_4765	12751.7	16881.7	8621.69	0.510712	-0.969417	0.000573179	0.00278928
Pden_1839	935.459	1140.8	730.12	0.640008	-0.643838	0.00598447	0.0201862
Pden_0632	1178.26	1469.83	886.691	0.603259	-0.72915	0.00300572	0.0112555
Pden_1407	860.513	1032.63	688.393	0.666638	-0.585024	0.0051959	0.0179721
Pden_3820	440.574	584.442	296.707	0.507676	-0.978019	3.22e-06	3.33e-05
Pden_4503	4871.83	5949.02	3794.64	0.63786	-0.648687	0.0173784	0.0471471
Pden_3143	346.499	499.99	193.008	0.386023	-1.37324	2.41e-09	5.61e-08
Pden_1791	4281.71	6080.99	2482.42	0.408227	-1.29256	6.22e-05	0.000423616
Pden_2100	940.738	1136.77	744.708	0.65511	-0.61019	0.00426163	0.0152633
Pden_3678	5481.02	7425.7	3536.34	0.47623	-1.07027	0.00025104	0.00135467
Pden_3614	476.763	596.484	357.041	0.598575	-0.740395	0.00114295	0.00502529
Pden_3667	2242.06	2753.52	1730.59	0.628502	-0.670011	0.0119472	0.034448
Pden_1838	522.275	618.406	426.143	0.6891	-0.537215	0.0078292	0.0252751
Pden_4340	292.041	354.834	229.249	0.646073	-0.630231	0.00931319	0.0286031
Pden_1409	5050.67	6160.87	3940.47	0.639596	-0.644766	0.0157588	0.0434535
Pden_1669	2676.96	3292.77	2061.14	0.625959	-0.675861	0.011096	0.0326597
Pden_4680	374.232	475.236	273.229	0.574933	-0.798535	0.000238321	0.00129212
Pden_2987	278.028	361.832	194.224	0.536779	-0.897599	0.000172286	0.000985486
Pden_0885	1544.64	2267.97	821.312	0.362135	-1.4654	0.000206519	0.00114248
Pden_1747	3486.91	4964.29	2009.52	0.404795	-1.30474	9.41e-06	8.31e-05
Pden_4928	830.296	1082.82	577.775	0.533584	-0.906212	3.28e-05	0.000245833
Pden_0895	940.382	1319.77	560.989	0.425064	-1.23425	1.44e-05	0.000119303
Pden_0545	3459.89	4255.67	2664.12	0.626017	-0.675727	0.00989974	0.0300649
Pden_0575	3002.07	3783.21	2220.93	0.587048	-0.768449	0.00629369	0.0211485
Pden_0529	282.24	352.79	211.69	0.600045	-0.736856	0.00432891	0.0154573
Pden_3992	456.087	532.281	379.893	0.713709	-0.486592	0.0183251	0.0488163
Pden_0896	7275.46	11889.7	2661.24	0.223828	-2.15954	1.79e-10	5.49e-09
Pden_2040	695.355	894.534	496.175	0.554674	-0.850287	7.29e-05	0.000474411
Pden_0753	34171.9	55200.7	13143.2	0.238099	-2.07037	1.49e-08	2.66e-07
Pden_2210	554.151	714.127	394.176	0.551968	-0.857342	0.000373324	0.00188911
Pden_2571	1137.47	1351.85	923.085	0.682834	-0.550394	0.0177914	0.0478999
Pden_1815	5547.19	7863.58	3230.8	0.410856	-1.2833	1.42e-05	0.00011793
Pden_0784	45852.3	72488.7	19216	0.26509	-1.91545	6.45e-08	9.91e-07
Pden_0534	704.325	888.109	520.54	0.586121	-0.770729	0.000322931	0.00168124
Pden_0767	19420	32406.4	6433.56	0.198528	-2.33259	4.22e-10	1.19e-08
Pden_1891	2566.14	3796.68	1335.6	0.351781	-1.50725	7.03e-07	8.26e-06
Pden_0770	29399.9	49475.1	9324.6	0.188471	-2.40759	7.28e-10	1.92e-08
Pden_2880	10574.4	13637.8	7511.01	0.550751	-0.860527	0.00235615	0.00913267
Pden_4314	7624.47	9709.04	5539.91	0.570594	-0.809465	0.00378481	0.0137224
Pden_3699	4171.47	5099.15	3243.8	0.636145	-0.652573	0.0144252	0.0404708
Pden_0604	2305.74	2932.1	1679.39	0.572761	-0.803994	0.00302512	0.0112923
Pden_1741	974.676	1252.16	697.194	0.556795	-0.844783	0.00371069	0.0134813
Pden_0798	4128.39	5264.3	2992.47	0.568446	-0.814904	0.00222569	0.00875176
Pden_2591	4177	6294.07	2059.92	0.32728	-1.6114	1.5e-07	2.08e-06
Pden_0010	4787.95	6935.86	2640.03	0.380635	-1.39352	1.36e-06	1.49e-05
Pden_2962	3874.47	4701.87	3047.06	0.648053	-0.625816	0.017514	0.0474421
Pden_0091	2590.25	3199.23	1981.28	0.619298	-0.691294	0.00622916	0.0209515
Pden_3083	6025.73	7531.96	4519.5	0.600043	-0.736862	0.00689485	0.0228428
Pden_4802	982.239	1207.36	757.117	0.627085	-0.673267	0.0022687	0.00887151
Pden_2273	15423.2	25163.5	5682.78	0.225834	-2.14667	3.69e-09	8.06e-08
Pden_4404	364.299	436.802	291.795	0.668026	-0.582023	0.011808	0.0341863
Pden_2181	393.673	471.856	315.49	0.668616	-0.580751	0.00704905	0.0232231
Pden_4702	293.99	355.823	232.157	0.65245	-0.61606	0.0182814	0.0487869
Pden_4710	1363.6	1721.99	1005.2	0.583743	-0.776595	0.00113936	0.00501622
Pden_4101	4167.91	7264.3	1071.51	0.147504	-2.76117	4.52e-15	2.71e-13
Pden_1887	3449.65	4253.67	2645.63	0.621965	-0.685095	0.0119947	0.0345569
Pden_4791	848.347	1247.16	449.537	0.36045	-1.47213	2.55e-10	7.64e-09
Pden_2954	420.792	515.874	325.709	0.631374	-0.663434	0.00573919	0.0195265
Pden_4099	1060.25	1286.36	834.147	0.648455	-0.624921	0.00923687	0.0284501
Pden_4769	315.045	404.532	225.557	0.557574	-0.842765	0.00242688	0.00935554
Pden_4306	2666.2	3537.58	1794.81	0.507356	-0.97893	0.000179442	0.00101655
Pden_1315	245.983	320.84	171.126	0.533368	-0.906797	0.00879186	0.0275525
Pden_0884	5277.08	6621.6	3932.56	0.5939	-0.751709	0.00563843	0.0192392
Pden_0818	1308.24	1762.49	853.996	0.48454	-1.04531	4.23e-05	0.000305798
Pden_3227	680.626	806.487	554.764	0.687877	-0.539777	0.00854758	0.0270301
Pden_3716	14031.8	17422.6	10641.1	0.610764	-0.711313	0.0107716	0.0319174
Pden_4046	247.077	308.042	186.112	0.604177	-0.726956	0.00907923	0.0282279
Pden_2093	7058.54	9196.33	4920.75	0.535077	-0.902182	0.00119964	0.00521616
Pden_4061	671.694	931.572	411.815	0.442065	-1.17767	2.17e-08	3.69e-07
Pden_4315	7977.58	9764.81	6190.36	0.633946	-0.657569	0.0165202	0.0451307
Pden_1880	1817.74	2300.45	1335.03	0.580334	-0.785044	0.00262502	0.0099994
Pden_3630	3159.74	3838.95	2480.54	0.64615	-0.630059	0.0155344	0.0430361
Pden_0594	917.958	1168.88	667.04	0.570668	-0.809276	0.000193927	0.0010847
Pden_5065	219.821	295.552	144.089	0.487526	-1.03645	0.000515736	0.00254271
Pden_0627	508.331	629.656	387.006	0.61463	-0.702209	0.00197487	0.00797847
Pden_4658	447.439	552.775	342.103	0.618882	-0.692263	0.00466577	0.0164405
Pden_1905	6427.62	10049.1	2806.19	0.279249	-1.84038	7.65e-09	1.46e-07
Pden_0646	934.304	1102.62	765.994	0.694706	-0.525525	0.0154653	0.0429119
Pden_0540	9778.18	12898	6658.33	0.516229	-0.953918	0.000668996	0.00317436
Pden_0116	353.3	430.667	275.932	0.640709	-0.64226	0.00647804	0.0216855
Pden_2877	44954.3	59669.7	30239	0.506773	-0.980588	0.001412	0.00601376
Pden_3662	2967.42	3880.2	2054.63	0.529516	-0.917255	0.00080135	0.00371755
Pden_4818	289.978	363.855	216.102	0.593922	-0.751654	0.00293555	0.0110278
Pden_3786	120192	188616	51768.1	0.274463	-1.86531	1.39e-07	1.96e-06
Pden_1855	2099.27	2595.6	1602.94	0.61756	-0.69535	0.00915885	0.0283259
Pden_1717	568.606	690.527	446.686	0.646877	-0.628437	0.00196781	0.00796818
Pden_3725	27833.2	40560.3	15106.1	0.372436	-1.42494	2.9e-06	3.06e-05
Pden_0758	20752.1	35119	6385.19	0.181816	-2.45945	3.2e-10	9.44e-09
Pden_0891	23198.5	38500	7897.13	0.20512	-2.28546	4.18e-09	9e-08
Pden_3962	4232.07	5315.91	3148.24	0.592229	-0.755772	0.00699503	0.0231098
Pden_3548	457.824	551.525	364.123	0.660211	-0.599001	0.00563702	0.0192392
Pden_4063	2986.57	4007.57	1965.58	0.490465	-1.02778	9.56e-05	0.000596802
Pden_3611	1018.35	1255.42	781.271	0.622319	-0.684275	0.00167752	0.00695195
Pden_0848	7523.21	10166.6	4879.82	0.479986	-1.05894	0.000158741	0.000918291
Pden_1689	291.131	346.036	236.226	0.682662	-0.550757	0.0145116	0.0406807
Pden_4414	536.601	694.637	378.565	0.544983	-0.875718	1.44e-05	0.000119269
Pden_0747	53411	83122.2	23699.8	0.28512	-1.81036	1.52e-07	2.1e-06
Pden_4211	1462.15	2384.95	539.346	0.226146	-2.14468	4.02e-15	2.47e-13
Pden_1778	4259.32	5520.82	2997.82	0.543002	-0.880971	0.000995512	0.00447727
Pden_2035	1394.45	1762.38	1026.52	0.58246	-0.779768	0.00101586	0.0045572
Pden_3540	379.475	543.502	215.448	0.396406	-1.33495	5.66e-09	1.14e-07
Pden_3941	3150.51	3886.18	2414.84	0.621392	-0.686425	0.00953076	0.0290838
Pden_3866	677.387	879.984	474.79	0.539544	-0.890188	0.000118325	0.000716232
Pden_4931	548.884	714.685	383.083	0.536016	-0.899652	1.61e-05	0.000129882
Pden_4307	2098.79	2661.62	1535.95	0.577074	-0.793172	0.00250833	0.00963799
Pden_3486	277.921	342.161	213.681	0.624504	-0.679217	0.0081641	0.0261414
Pden_3878	6015.08	9581.38	2448.77	0.255576	-1.96817	4.3e-10	1.21e-08
Pden_2933	13559.2	16589.4	10528.9	0.634677	-0.655905	0.0177166	0.0477943
Pden_2609	2035.28	2561.44	1509.12	0.589167	-0.763252	0.00282313	0.010642
Pden_1889	873.188	1135.45	610.926	0.538047	-0.894196	0.000140215	0.000831644
Pden_0897	2186.5	2864.59	1508.41	0.526572	-0.925296	0.000358047	0.00182115
Pden_1790	3902.33	5343.13	2461.54	0.460692	-1.11813	0.00117279	0.00513095
Pden_0233	1174.34	1515.61	833.063	0.549653	-0.863406	0.000225439	0.00122793
Pden_4491	2306.1	3101.79	1510.41	0.486947	-1.03816	0.000353946	0.00181071
Pden_4142	3491.54	5561.45	1421.63	0.255622	-1.96792	3e-09	6.76e-08
Pden_2147	1670.62	2137.74	1203.5	0.562978	-0.828849	0.00143735	0.00611437
Pden_3939	9066.71	11290	6843.39	0.606145	-0.722264	0.00824563	0.0263309
Pden_2760	15971.6	26353.9	5589.32	0.212087	-2.23727	5.76e-09	1.15e-07
Pden_4029	4310.81	5615.23	3006.39	0.535399	-0.901314	0.0011686	0.00512529
Pden_3811	5196.78	6607.15	3786.42	0.573078	-0.803195	0.002752	0.0104269
Pden_3701	3744.51	5210.58	2278.43	0.43727	-1.1934	1.28e-05	0.000107448
Pden_2873	1762.86	2266.75	1258.97	0.555408	-0.84838	0.000564402	0.00275956
Pden_1054	486.189	575.972	396.405	0.688238	-0.539021	0.0107442	0.0318776
Pden_4078	3396.8	5132.69	1660.92	0.323595	-1.62774	3.48e-08	5.8e-07
Pden_2288	689.508	867.851	511.164	0.589	-0.763662	0.000748249	0.00350339
Pden_4692	3311.87	4187.2	2436.53	0.581899	-0.781159	0.00523387	0.0180803
Pden_4432	4653.53	6352.13	2954.93	0.465187	-1.10412	0.000203051	0.00112682
Pden_1923	2119.98	2699.2	1540.76	0.570822	-0.808887	0.00391921	0.0141227
Pden_3247	438.143	577.746	298.541	0.516734	-0.952508	6.66e-06	6.3e-05
Pden_0230	536.154	632.653	439.655	0.694939	-0.525041	0.0102798	0.0309006
Pden_4514	10283.4	16563.7	4003.16	0.241683	-2.04881	7.49e-09	1.44e-07
Pden_0650	3867.02	5265.27	2468.78	0.468881	-1.09271	5.03e-05	0.000354553
Pden_3351	605.77	709.031	502.508	0.708725	-0.496702	0.0184665	0.049045
Pden_3857	703.459	1115.65	291.272	0.261079	-1.93744	1.81e-17	1.52e-15
Pden_3726	34526.1	51993.3	17058.9	0.328099	-1.6078	2.39e-06	2.55e-05
Pden_0923	702.112	1071.37	332.854	0.31068	-1.6865	6.99e-11	2.33e-09
Pden_2852	18216.6	27643.7	8789.43	0.317954	-1.65311	5.37e-08	8.47e-07
Pden_2656	6279.64	7699.37	4859.91	0.631209	-0.66381	0.014125	0.0397231
Pden_0307	2161.29	3518.12	804.469	0.228665	-2.12869	5.48e-13	2.62e-11
Pden_2920	485.111	631.505	338.718	0.536366	-0.89871	4e-05	0.000291483
Pden_4716	4156.66	5251.91	3061.41	0.582914	-0.778644	0.00387422	0.0140035
Pden_2202	2334.03	3028.39	1639.68	0.541435	-0.885139	0.00206594	0.00824278
Pden_4801	373.493	447.48	299.505	0.669315	-0.579243	0.0126723	0.0362726
Pden_4366	3871.75	6893.8	849.702	0.123256	-3.02027	1.37e-16	1.05e-14
Pden_1237	922.054	1144.62	699.487	0.611109	-0.710499	0.00146518	0.00620288
Pden_2043	2439.25	3332.95	1545.55	0.463718	-1.10868	8.22e-05	0.000524821
Pden_4817	714.364	916.247	512.48	0.559326	-0.83824	6.16e-05	0.000422114
Pden_3990	1019.51	1335.28	703.731	0.527027	-0.924052	4.69e-05	0.000334534
Pden_4244	1974.36	3116.5	832.217	0.267036	-1.9049	1.7e-10	5.26e-09
Pden_1874	2971.4	3855.64	2087.16	0.541325	-0.885433	0.000787406	0.00366247
Pden_0782	25626.9	39953.8	11300	0.282826	-1.82201	7.46e-08	1.14e-06
Pden_2201	3987.53	5053.71	2921.34	0.578059	-0.790712	0.00458081	0.0162094
Pden_0231	1889.2	2406.14	1372.26	0.570313	-0.810173	0.000997064	0.00447856
Pden_1888	1133.08	1434.12	832.051	0.580183	-0.78542	0.00509053	0.0176768
Pden_2599	17400.4	23235.1	11565.7	0.49777	-1.00645	0.000446477	0.00222609
Pden_0579	930.404	1229.59	631.218	0.513356	-0.961967	1.51e-05	0.000122925
Pden_2507	3708.43	4561.89	2854.98	0.625834	-0.676148	0.0153784	0.0427045
Pden_4418	1127.35	1518.3	736.404	0.485017	-1.04389	1.15e-05	9.91e-05
Pden_4506	2174.09	2918.04	1430.14	0.490104	-1.02884	5.24e-05	0.000366319
Pden_1554	5128.9	6767.74	3490.07	0.515692	-0.95542	0.000570773	0.00278301
Pden_2556	1375.89	1864.14	887.652	0.476173	-1.07044	1.61e-05	0.000129882
Pden_3511	346.413	412.892	279.934	0.677985	-0.560674	0.013248	0.0376159
Pden_3550	212.682	264.416	160.949	0.608694	-0.716211	0.0158524	0.0435756
Pden_2023	867.772	1025.87	709.671	0.691771	-0.531633	0.0156483	0.0432011
Pden_2378	823.639	1065.38	581.903	0.546195	-0.872512	6.37e-05	0.000430772
Pden_2742	3134.03	3806.86	2461.2	0.646516	-0.629242	0.0116016	0.0337268
Pden_1878	567.178	759.854	374.503	0.492862	-1.02074	8.09e-05	0.000518165
Pden_2505	4439.86	6218.16	2661.56	0.428029	-1.22422	1.19e-05	0.000102027
Pden_0489	969.422	1310.2	628.641	0.479804	-1.05948	3.79e-06	3.82e-05
Pden_1739	346.772	431.989	261.554	0.605464	-0.723888	0.0026616	0.0101278
Pden_2352	471.359	638.165	304.553	0.477232	-1.06724	6.53e-07	7.72e-06
Pden_0003	2815.27	4572.35	1058.18	0.231431	-2.11135	4.92e-11	1.69e-09
Pden_3652	3772.37	5496.63	2048.12	0.372613	-1.42425	3.53e-06	3.62e-05
Pden_1060	762.053	890.482	633.624	0.711552	-0.490959	0.0156361	0.0432011
Pden_0774	33729.7	56657.9	10801.5	0.190643	-2.39105	1.73e-09	4.08e-08
Pden_3885	11098.9	17922.4	4275.46	0.238554	-2.06761	1.07e-08	1.95e-07
Pden_0772	22541.5	38046.2	7036.75	0.184953	-2.43477	7.07e-10	1.89e-08
Pden_4573	1011.27	1186.31	836.225	0.704897	-0.504516	0.0183003	0.0487869
Pden_0538	5468.5	7392.76	3544.24	0.479421	-1.06064	0.000132807	0.000795714
Pden_2959	4849.42	5921.38	3777.46	0.637936	-0.648516	0.0145231	0.0406809
Pden_2353	851.247	1032.63	669.861	0.648692	-0.624395	0.00315963	0.0117079
Pden_2784	9599.2	11925.8	7272.58	0.609818	-0.71355	0.0103533	0.0310687
Pden_0778	321.011	464.113	177.909	0.383331	-1.38334	1.15e-05	9.91e-05
Pden_0776	42875.9	69164.1	16587.7	0.239831	-2.05991	4.16e-08	6.71e-07
Pden_4770	267.135	337.577	196.693	0.58266	-0.779274	0.00584321	0.0198042
Pden_1928	1050.8	1289.22	812.381	0.630134	-0.666271	0.00267192	0.0101562
Pden_3653	14537.2	22711	6363.36	0.280189	-1.83553	1.58e-07	2.17e-06
Pden_0007	2611.15	3310.18	1912.11	0.577646	-0.791743	0.00201505	0.00811301
Pden_2178	3044.44	3956.73	2132.14	0.538864	-0.892006	0.00116207	0.00510301
Pden_4332	2583.28	3144.14	2022.43	0.643238	-0.636574	0.0152468	0.0424055
Pden_0707	3456.47	4918.37	1994.57	0.405535	-1.3021	3.81e-06	3.82e-05
Pden_0745	99125.4	167573	30677.7	0.18307	-2.44953	1.16e-09	2.85e-08
Pden_2133	11621.2	14303	8939.4	0.625	-0.678073	0.0146715	0.0410639
Pden_3913	654.784	864.905	444.662	0.514116	-0.959834	7.57e-06	6.95e-05
Pden_0812	2228.01	3085.33	1370.69	0.444259	-1.17053	4.81e-05	0.000342112
Pden_2574	571.359	673.035	469.684	0.697859	-0.518992	0.00830747	0.0265044
Pden_1988	4023.36	4970.17	3076.55	0.619003	-0.691981	0.00848064	0.0269151
Pden_3971	12383	16331.1	8435.03	0.516502	-0.953154	0.000779026	0.00362827
Pden_3871	1657.78	2425.34	890.233	0.367056	-1.44593	1.81e-07	2.42e-06
Pden_1288	957.213	1139.75	774.674	0.679686	-0.55706	0.0174061	0.0471861
Pden_0888	641.856	824.229	459.484	0.557471	-0.843032	3.51e-05	0.000261148
Pden_0665	4446.1	5892.28	2999.92	0.509127	-0.973902	0.000747673	0.00350339
Pden_4212	338.876	573.093	104.658	0.18262	-2.45308	7.96e-23	9.7e-21
Pden_1879	23854.1	31333.9	16374.4	0.522576	-0.936288	0.00139136	0.00594015
Pden_2918	1085.55	1454.4	716.696	0.492778	-1.02099	6e-05	0.000411946
Pden_4299	1974.85	2428.99	1520.71	0.62607	-0.675605	0.00644153	0.0215837
Pden_4401	676.814	826.59	527.038	0.637606	-0.649263	0.00169416	0.00701272
Pden_0878	3140.41	4116.9	2163.92	0.52562	-0.927908	0.00204024	0.00817713
Pden_3616	1177.27	1554.62	799.931	0.514551	-0.958614	0.000140993	0.000834859
Pden_3826	2241.36	2882.49	1600.22	0.555152	-0.849046	0.000828642	0.00382908
Pden_3629	2830.57	3535.67	2125.47	0.601152	-0.734199	0.00511257	0.017736
Pden_1929	10584.5	13270	7899.03	0.595255	-0.74842	0.00698842	0.0231095
Pden_3867	815.509	1031.19	599.826	0.581683	-0.781696	0.000204206	0.00113146
Pden_3883	22863.8	36027	9700.52	0.269257	-1.89295	3.61e-08	5.99e-07
Pden_0742	13879.2	21506	6252.47	0.290732	-1.78224	8.66e-08	1.29e-06
Pden_4458	5598.78	7123.45	4074.11	0.57193	-0.806091	0.00298308	0.0111826
Pden_2170	3293.39	4228	2358.77	0.557893	-0.841939	0.00189507	0.00771736
Pden_0006	2792.27	3431.91	2152.64	0.627241	-0.672908	0.009149	0.0283259
Pden_4302	861.739	1189.51	533.972	0.448902	-1.15553	3.43e-07	4.3e-06
Pden_4567	14939.4	24236.5	5642.18	0.232797	-2.10286	1.07e-10	3.47e-09
Pden_0401	2697.72	3347.64	2047.8	0.611714	-0.709072	0.0115303	0.0335994
Pden_3818	80011.7	100996	59027.4	0.584453	-0.77484	0.00779617	0.0252145
Pden_0773	25619.3	43108.9	8129.57	0.188582	-2.40674	1.4e-09	3.39e-08
Pden_4402	473.537	571.311	375.762	0.657719	-0.604457	0.00849483	0.0269151
Pden_4468	2923.66	3945.54	1901.77	0.482005	-1.05288	0.000123132	0.000741519
Pden_5028	6802.95	8316.1	5289.79	0.63609	-0.652697	0.0155517	0.0430503
Pden_4183	415.612	637.297	193.927	0.304296	-1.71645	1.32e-13	6.58e-12
Pden_0938	3182.68	3866.34	2499.03	0.646355	-0.629602	0.0151466	0.0422318
Pden_2961	21424.5	27361	15488	0.566063	-0.820966	0.00370522	0.0134753
Pden_3218	583.269	684.935	481.603	0.703137	-0.508122	0.0102323	0.0308059
Pden_3927	1927.28	2441.88	1412.67	0.578517	-0.789569	0.0023083	0.00896685
Pden_2502	722.845	1005.94	439.749	0.437152	-1.19379	2.06e-08	3.54e-07
Pden_5023	2350.75	2882.85	1818.64	0.630849	-0.664633	0.00858989	0.0271118
Pden_4002	4242.15	5853.83	2630.48	0.44936	-1.15406	6.95e-05	0.000458937
Pden_0544	1316.59	1732.12	901.049	0.520199	-0.942864	7.58e-05	0.000489132
Pden_4062	3094.77	4253.17	1936.37	0.455276	-1.13519	2.05e-05	0.000160767
Pden_4305	3720.22	4641.82	2798.62	0.602915	-0.729972	0.00570992	0.0194456
Pden_4764	969.193	1162.98	775.41	0.666746	-0.58479	0.00777863	0.0251991
Pden_3631	809.406	1042.1	576.716	0.55342	-0.853554	0.000191958	0.00107539
Pden_0741	4870.67	6463.6	3277.73	0.507106	-0.979641	0.00133801	0.00575411
Pden_3997	2859.46	3712.87	2006.06	0.5403	-0.888167	0.00211888	0.008416
Pden_3998	3219.88	4175.37	2264.38	0.542319	-0.882786	0.00146265	0.00620288
Pden_4177	281.37	349.852	212.888	0.608507	-0.716655	0.00695656	0.0230257
Pden_4701	724.671	866.681	582.661	0.672291	-0.572842	0.0150544	0.0420358
Pden_2737	1868.12	2343.06	1393.18	0.594599	-0.750011	0.00245753	0.00946336
Pden_3255	233.023	300.96	165.085	0.548529	-0.86636	0.00222034	0.00874041
Pden_1809	1975.43	2464.04	1486.83	0.60341	-0.72879	0.00390385	0.0140961
Pden_0011	3494.48	5069.15	1919.82	0.378727	-1.40077	1.12e-06	1.28e-05
Pden_0873	4085.06	5727.57	2442.56	0.426457	-1.22953	4.02e-05	0.000292457
Pden_3946	2114.16	2806.05	1422.26	0.506853	-0.98036	0.00047539	0.00236358
Pden_2305	11395.4	13922.3	8868.52	0.637001	-0.650632	0.0182952	0.0487869
Pden_0491	4250.28	5286.06	3214.51	0.608111	-0.717593	0.00640452	0.02148
Pden_3784	1687.53	2074.19	1300.87	0.627171	-0.673068	0.0102396	0.0308059
Pden_0684	997.369	1365.97	628.768	0.460308	-1.11933	1.48e-05	0.000121337
Pden_4926	355.762	469.551	241.974	0.515331	-0.95643	4.51e-05	0.000322395
Pden_0769	25315	43080.5	7549.41	0.17524	-2.5126	3.5e-10	1.02e-08
Pden_3824	491.486	627.02	355.952	0.567689	-0.816828	9.02e-05	0.000565879
Pden_0771	37806.9	64339.5	11274.4	0.175232	-2.51266	3.92e-10	1.12e-08
Pden_0860	2858.94	3636.68	2081.21	0.572282	-0.805201	0.00367357	0.0133739
Pden_2879	27733.5	36153.1	19313.8	0.534221	-0.904491	0.00165073	0.00685703
Pden_1420	1883.58	2663.52	1103.64	0.414354	-1.27106	5.52e-06	5.35e-05
Pden_0426	3905.14	4963.81	2846.47	0.573445	-0.802273	0.00464244	0.0163946
Pden_2226	5524.73	7151.51	3897.94	0.545051	-0.875537	0.0012836	0.00554712
Pden_1565	2228.13	2816.29	1639.97	0.582315	-0.780127	0.00200795	0.00809362
Pden_2919	1681.48	2256.13	1106.82	0.490582	-1.02743	5.72e-05	0.000395262
Pden_2031	4533.24	5956.78	3109.71	0.522045	-0.937754	0.00102875	0.00459172
Pden_4181	605.316	818.819	391.813	0.47851	-1.06338	3.74e-07	4.65e-06
Pden_0054	388.441	465.623	311.259	0.668479	-0.581046	0.0122707	0.035237
Pden_4915	695.414	836.842	553.986	0.661996	-0.595106	0.00292043	0.0109827
Pden_3717	4995.19	6465.97	3524.42	0.545071	-0.875483	0.00130146	0.00560375
Pden_4713	4254.07	5460.52	3047.63	0.558121	-0.84135	0.00869304	0.0273641
Pden_1754	1728.85	2180.84	1276.86	0.585492	-0.772279	0.00492151	0.0171573
Pden_3713	1419.08	1776.06	1062.11	0.598014	-0.741748	0.00181549	0.0074452
Pden_0925	533.02	701.426	364.615	0.519819	-0.943918	3.94e-06	3.93e-05
Pden_2917	2038.53	2797.75	1279.31	0.457265	-1.1289	2.34e-05	0.000182695
Pden_2731	2096.9	2570.42	1623.38	0.631561	-0.663007	0.00928132	0.0285548
Pden_0791	1322.82	1699.75	945.892	0.556489	-0.845576	0.00118537	0.00516681
Pden_4474	3676.9	4498.69	2855.11	0.634654	-0.655957	0.0134078	0.0380084
Pden_2761	767.933	940.184	595.682	0.63358	-0.658401	0.00227178	0.00887375
Pden_3158	357.358	509.229	205.487	0.403525	-1.30927	4.63e-08	7.41e-07
Pden_4715	10177.4	12673.8	7681.01	0.606055	-0.722479	0.0082314	0.0263092
Pden_3215	1139.78	1641.19	638.368	0.388966	-1.36228	1.72e-07	2.33e-06
Pden_2795	2965.31	3579.55	2351.07	0.656806	-0.60646	0.0179974	0.0484178
Pden_4504	600.911	699.019	502.804	0.7193	-0.475335	0.0187264	0.0494548
Pden_0877	24805.6	32439.4	17171.9	0.529354	-0.917696	0.00186564	0.00761553
Pden_2878	41667.8	54166.1	29169.6	0.53852	-0.892927	0.00180395	0.00741506
Pden_1745	1402.44	1711.29	1093.58	0.639039	-0.646025	0.00735803	0.0239951
Pden_0591	1081.68	1375.3	788.058	0.573009	-0.803371	0.000660989	0.00314962
Pden_4072	24353.6	30360.1	18347	0.604313	-0.726633	0.0106307	0.0316059
Pden_5061	305.731	391.672	219.791	0.561161	-0.833512	0.000985342	0.00443718
Pden_2017	2360.16	2901.94	1818.38	0.626609	-0.674363	0.0104067	0.0311779
Pden_0005	1710	2392.74	1027.25	0.429321	-1.21987	4.96e-06	4.88e-05
Pden_1946	4246.29	5693.45	2799.13	0.49164	-1.02432	0.000641204	0.00307552
Pden_1744	725.735	928.974	522.496	0.562444	-0.830218	0.000202514	0.00112561
Pden_4182	500.432	769.439	231.426	0.300772	-1.73326	1.38e-11	5.12e-10
Pden_1275	15749.7	20261.9	11237.5	0.554611	-0.850451	0.00253852	0.00972228
Pden_2547	1089.18	1471.8	706.567	0.48007	-1.05868	6.18e-06	5.9e-05
Pden_0430	1041.09	1230.56	851.622	0.692063	-0.531024	0.0184578	0.049045
Pden_4083	4741.39	5823.99	3658.79	0.628227	-0.670642	0.0137545	0.038784
Pden_4055	3618.81	5037.11	2200.5	0.436858	-1.19476	6.44e-05	0.000433733
Pden_4924	337.054	468.306	205.803	0.439463	-1.18619	6.59e-07	7.77e-06
Pden_2592	16852.7	23942.9	9762.52	0.407741	-1.29428	1.19e-05	0.000101684
Pden_0814	18912.9	28159.3	9666.54	0.343281	-1.54254	6.33e-06	6.02e-05
Pden_3387	270.751	336.897	204.606	0.607325	-0.719459	0.00782712	0.0252751
Pden_1827	1432.51	1822.24	1042.79	0.572254	-0.805273	0.00213483	0.00846035
Pden_0704	7792.85	9669.06	5916.63	0.611914	-0.7086	0.00954191	0.0290838
Pden_2433	7640.79	11165.5	4116.09	0.368644	-1.4397	4.91e-06	4.85e-05
Pden_3157	1708.6	2211.98	1205.23	0.544863	-0.876035	0.000941997	0.00429009
Pden_0750	667.414	1011.41	323.421	0.319773	-1.64488	4.33e-10	1.21e-08
Pden_1299	9225.06	11450	7000.09	0.611359	-0.709908	0.0106248	0.0316059
Pden_2833	11694.7	14664.8	8724.5	0.594928	-0.749214	0.00702023	0.0231714
Pden_2521	4107.83	5854.46	2361.2	0.403316	-1.31002	5.52e-05	0.000383223
Pden_2662	2932.61	4546.68	1318.54	0.29	-1.78588	8.16e-09	1.53e-07
Pden_4726	247.518	323.89	171.146	0.528406	-0.920281	0.000575183	0.00279296
Pden_3048	613.346	770.437	456.255	0.592203	-0.755837	0.000255613	0.00137533
Pden_0792	1083.23	1403.8	762.659	0.543281	-0.88023	0.000467068	0.00232547
Pden_0886	576.728	792.899	360.557	0.454732	-1.13691	5.65e-05	0.000391757
Pden_0940	540.828	646.993	434.663	0.671821	-0.573852	0.00469433	0.0165119
Pden_0308	5864.28	9474.01	2254.55	0.237973	-2.07113	1.35e-11	5.08e-10
Pden_3712	6051.04	8479.2	3622.87	0.427266	-1.22679	7.32e-05	0.000474616
Pden_0743	26376.5	43676.6	9076.48	0.207811	-2.26665	1.09e-09	2.72e-08
Pden_3833	476.564	561.017	392.111	0.698928	-0.516785	0.0135096	0.0382663
Pden_2971	4048.36	5490.09	2606.63	0.474788	-1.07464	0.0162313	0.044417
Pden_2162	623.314	779.301	467.327	0.599675	-0.737747	0.000290117	0.00153298
Pden_3677	908.279	1144.79	671.77	0.586808	-0.76904	0.00238927	0.00924078
Pden_1666	1309.38	1832.97	785.791	0.428698	-1.22197	7.07e-07	8.28e-06
Pden_3816	85070.8	109700	60441.6	0.550971	-0.859952	0.00256558	0.00981517
Pden_0779	16354	26025.5	6682.4	0.256763	-1.96149	3.96e-08	6.51e-07
Pden_4416	2353.69	3719.04	988.346	0.265753	-1.91184	3.91e-11	1.37e-09
Pden_0761	20057.8	33472.9	6642.63	0.198448	-2.33317	7.48e-09	1.44e-07
Pden_2916	3034.12	4224.93	1843.32	0.436296	-1.19662	1.49e-05	0.000121337
Pden_2146	2457.4	3239.03	1675.78	0.51737	-0.950732	0.000324759	0.00168579
Pden_1818	2123.69	2738.69	1508.69	0.550879	-0.860191	0.00104435	0.00464374
Pden_4509	1929.98	2426.3	1433.66	0.590884	-0.759052	0.00347178	0.0126916
Pden_2941	1368.73	1919.67	817.791	0.426006	-1.23106	1.55e-05	0.000125341
Pden_2182	919.986	1289.08	550.889	0.427349	-1.22651	6.07e-08	9.46e-07
Pden_4103	22389.7	36146.5	8632.92	0.238831	-2.06594	4.9e-09	1.02e-07
Pden_0744	28994.8	48110	9879.56	0.205354	-2.28382	2.54e-09	5.83e-08
Pden_0683	2432.68	3239.15	1626.2	0.502047	-0.994106	0.000343329	0.00176662
Pden_1401	10762.1	13407.4	8116.9	0.605407	-0.724023	0.00790432	0.0254479
Pden_0306	6693.13	10830.4	2555.83	0.235986	-2.08323	8.06e-11	2.66e-09
Pden_0420	5526.75	7351.84	3701.67	0.503502	-0.989931	0.00204654	0.00818383
Pden_4417	11256.8	16089.1	6424.51	0.399308	-1.32443	9.17e-06	8.14e-05
Pden_4254	432.577	628.034	237.12	0.377559	-1.40523	1.08e-10	3.47e-09
Pden_0592	10969.7	13990.8	7948.64	0.568134	-0.815696	0.00315637	0.0117079
Pden_4219	585.39	856.419	314.36	0.367064	-1.4459	1.51e-06	1.64e-05
Pden_4313	1466.1	1787.6	1144.6	0.640302	-0.643176	0.0182567	0.0487848
Pden_4771	439.295	585.568	293.021	0.500405	-0.998833	3.74e-06	3.79e-05
Pden_3403	514.635	634.244	395.026	0.62283	-0.683089	0.000852971	0.00393123
Pden_0418	3393.27	4433.48	2353.06	0.530748	-0.913902	0.00229638	0.00895481
Pden_4230	418.718	510.355	327.082	0.640891	-0.64185	0.00220997	0.00872219
Pden_4467	3206.03	4335.26	2076.8	0.479049	-1.06175	6.88e-05	0.00045669
Pden_1906	259.606	357.456	161.755	0.452517	-1.14396	0.00016184	0.000933287
Pden_0813	19498.2	29048.8	9947.69	0.342448	-1.54604	2.96e-05	0.000225136
